# Supplementary material for: Lifting of the 1,000 wheat exome project SNPs from Triticum aestivum cv. Chinese Spring assembly RefSeq v1.0 to RefSeq v2.1
Source: BMC Res Notes. 2023 Sep 14;16:220. doi: 10.1186/s13104-023-06496-8 (PMC10503198; doi:10.1186/s13104-023-06496-8)
Supplement: Supplementary file 1 — Supplementary Material 1 [file 13104_2023_6496_MOESM1_ESM.xlsx]

## Sheet: Supplementary_table_1
Supplementary Table 1 Summary of SNPs lifted from RefSeq v1.0 to RefSeq v2.1 using flanking regions of 500 bp length
Chr	Part1_500bp	Part2_500bp	Part3_500bp	Part4_500bp	Part5_500bp	Part6_500bp	Part7_500bp	Part8_500bp	Part9_500bp	Part10_500bp	Part11_500bp	Part12_500bp	Part13_500bp	Part14_500bp	Part15_500bp	Part16_500bp
Chr1A	135417	156	214	35	90	215	26	191	104	66	121	77	179	104	479	140
Chr1B	61422	120067	62	245	29	174	122	148	103	159	79	205	61	170	911	565
Chr1D	90	75369	21172	34	266	95	164	28	99	41	185	53	308	59	324	20
Chr2A	153	55	147859	87	191	194	45	133	146	70	94	76	141	174	875	440
Chr2B	95	210	27817	196559	19250	155	204	61	93	200	85	281	37	271	1194	190
Chr2D	60	232	185	99	133643	132	233	34	238	92	255	52	295	65	733	161
Chr3A	184	77	233	46	42671	93707	123	131	144	71	166	70	165	127	326	103
Chr3B	85	269	32	272	92	102216	85516	99	134	204	46	255	71	215	109	1694
Chr3D	49	198	87	107	363	178	110364	2990	194	51	210	102	285	85	497	1021
Chr4A	119	56	142	128	233	106	211	125409	155	41	103	62	135	173	185	750
Chr4B	30	230	45	147	53	139	148	68248	52925	113	102	185	32	225	44	942
Chr4D	62	196	88	21	231	57	175	41	71284	40	137	36	364	52	1136	1773
Chr5A	450	56	180	11	90	131	53	129	71578	53414	170	45	169	83	74	307
Chr5B	71	218	67	212	32	189	157	94	113	143375	21995	278	34	244	63	303
Chr5D	86	182	120	66	281	102	173	31	196	106	101793	51	255	112	272	562
Chr6A	129	53	92	23	70	112	26	105	101	44	72166	35064	155	111	38	2127
Chr6B	75	208	78	251	86	169	129	105	88	224	27	161447	18723	244	107	938
Chr6D	48	144	85	39	198	49	160	60	142	31	179	111	78862	37	1305	3998
Chr7A	225	35	214	33	107	161	54	119	132	123	144	49	98086	79122	130	797
Chr7B	52	286	86	349	60	227	176	169	195	231	80	281	56	116751	59109	1568
Chr7D	60	276	88	98	313	133	314	54	159	86	323	137	283	164	127233	543
ChrUnknown	54	11	47	31	222	100	34	297	65	74	108	49	30	52	3657	20796
Actual number in input	200000	200000	200000	200000	200000	200000	200000	200000	200000	200000	200000	200000	200000	200000	200000	39822	3039822
Total lifted	199016	198584	198993	198893	198571	198741	198607	198676	198388	198856	198568	198966	198726	198640	198801	39738	3020764
Number of SNPs not lifted	984	1416	1007	1107	1429	1259	1393	1324	1612	1144	1432	1034	1274	1360	1199	84	19058
Number of SNPs lifted to the same chromosome	196839	195436	196848	196559	195564	195923	195880	196647	195787	196789	195954	196511	195671	195873	189999	20796	2957076
Number of SNPs lifted to the other chromosomes	2177	3148	2145	2334	3007	2818	2727	2029	2601	2067	2614	2455	3055	2767	8802	18942	63688
The green colour coded cells represent the chromosomes present in the input file. For instance, part1 contained SNPs from chromosomes 1A and 1B.

## Sheet: Supplementary_table_2
Supplementary Table 2 Summary of SNPs lifted from RefSeq v1.0 to RefSeq v2.1 using flanking regions of 1000 bp length
Chr	Part1_1000bp	Part2_1000bp	Part3_1000bp	Part4_1000bp	Part5_1000bp	Part6_1000bp	Part7_1000bp	Part8_1000bp	Part9_1000bp	Part10_1000bp	Part11_1000bp	Part12_1000bp	Part13_1000bp	Part14_1000bp	Part15_1000bp	Part16_1000bp
Chr1A	135583	129	176	22	93	169	21	152	89	62	108	33	167	116	494	118
Chr1B	61373	120177	20	222	21	181	132	123	35	151	44	210	44	145	926	533
Chr1D	64	75287	21134	60	245	94	131	28	128	70	190	50	337	95	306	30
Chr2A	122	54	148007	117	152	152	33	130	139	80	98	70	131	166	872	441
Chr2B	73	202	27841	196645	19225	139	193	90	72	216	63	230	25	233	1183	186
Chr2D	60	249	155	143	133675	113	250	47	178	98	242	74	288	98	725	147
Chr3A	175	91	242	44	42698	93741	109	105	115	59	133	91	138	158	331	136
Chr3B	98	180	29	232	82	102190	85458	85	113	167	49	215	71	195	94	1684
Chr3D	55	198	93	70	306	187	110375	2968	165	55	263	133	301	121	518	1026
Chr4A	93	50	132	109	258	143	206	125541	144	42	74	77	124	117	140	753
Chr4B	21	187	47	144	78	128	126	68211	52971	156	89	226	43	207	24	952
Chr4D	73	263	79	17	228	68	205	57	71335	44	216	39	382	67	1127	1779
Chr5A	426	41	178	9	97	110	29	98	71744	53320	126	51	193	78	75	317
Chr5B	69	210	83	213	13	203	192	92	94	143368	21954	242	34	261	79	289
Chr5D	67	214	143	70	282	120	156	17	181	74	101726	40	321	102	300	556
Chr6A	102	44	87	5	68	110	21	114	51	35	72278	35072	148	98	40	2119
Chr6B	84	195	51	198	51	199	136	87	89	252	58	161417	18717	192	90	939
Chr6D	55	161	84	24	188	52	178	32	129	17	217	85	78783	41	1285	3999
Chr7A	163	77	132	39	98	143	35	97	107	118	128	49	98026	79118	110	807
Chr7B	40	140	77	306	87	170	202	137	122	239	49	283	45	116664	59074	1590
Chr7D	67	277	96	91	294	151	270	48	155	67	259	99	296	172	127250	524
ChrUnknown	61	6	25	23	217	66	26	287	71	43	98	48	13	39	3664	20810
Actual number in input	200000	200000	200000	200000	200000	200000	200000	200000	200000	200000	200000	200000	200000	200000	200000	39822	3039822
Total lifted	198924	198432	198911	198803	198456	198629	198484	198546	198227	198733	198462	198834	198627	198483	198707	39735	3018993
Number of SNPs not lifted	1076	1568	1089	1197	1544	1371	1516	1454	1773	1267	1538	1166	1373	1517	1293	87	20829
Number of SNPs lifted to the same chromosome	196956	195464	196982	196645	195598	195931	195833	196720	196050	196688	195958	196489	195526	195782	189988	20810	2957420
Number of SNPs lifted to the other chromosomes	1968	2968	1929	2158	2858	2698	2651	1826	2177	2045	2504	2345	3101	2701	8719	18925	61573
The green colour coded cells represent the chromosomes present in the input file. For instance, part1 contained SNPs from chromosomes 1A and 1B.

## Sheet: Supplementary_table_3
Supplementary Table 3 Summary of SNPs lifted from RefSeq v1.0 to RefSeq v2.1 using flanking regions of 1250 bp length
Chr	Part1_1250bp	Part2_1250bp	Part3_1250bp	Part4_1250bp	Part5_1250bp	Part6_1250bp	Part7_1250bp	Part8_1250bp	Part9_1250bp	Part10_1250bp	Part11_1250bp	Part12_1250bp	Part13_1250bp	Part14_1250bp	Part15_1250bp	Part16_1250bp
Chr1A	135620	136	163	35	82	201	30	144	58	29	105	39	185	95	467	131
Chr1B	61346	120187	23	241	43	160	155	128	44	142	70	212	62	161	975	537
Chr1D	74	75177	21144	48	260	121	134	33	149	55	179	54	339	89	331	25
Chr2A	145	59	148025	83	129	161	42	117	126	92	72	58	88	164	860	438
Chr2B	63	173	27852	196580	19230	162	175	90	103	228	60	244	21	240	1163	181
Chr2D	69	192	154	116	133590	117	232	45	185	116	189	59	373	99	726	161
Chr3A	169	89	229	45	42685	93758	114	96	109	48	108	106	166	96	325	98
Chr3B	82	169	22	239	108	101962	85469	73	115	185	44	246	59	172	100	1696
Chr3D	45	254	115	91	299	217	110392	2962	155	46	257	152	287	99	500	994
Chr4A	107	45	142	97	250	134	188	125467	162	34	97	94	98	110	147	759
Chr4B	24	204	51	121	57	141	127	68141	52967	156	74	167	40	195	25	953
Chr4D	84	236	89	32	219	64	188	49	71285	24	201	64	335	97	1185	1779
Chr5A	410	40	139	14	116	128	33	137	71759	53313	115	34	229	90	80	322
Chr5B	68	229	51	229	18	197	130	116	58	143421	21959	220	29	247	77	306
Chr5D	57	223	127	84	279	104	137	33	143	82	101645	59	344	75	299	545
Chr6A	93	38	124	4	68	82	21	108	58	58	72298	35064	154	96	51	2126
Chr6B	72	162	72	217	39	212	134	86	85	223	74	161345	18735	227	73	909
Chr6D	28	154	75	31	235	48	177	36	115	12	247	91	78727	52	1255	4025
Chr7A	161	73	117	33	129	140	33	134	120	111	126	50	97972	79179	112	783
Chr7B	40	160	43	287	43	201	212	151	127	198	48	289	57	116588	59097	1554
Chr7D	91	371	88	123	310	192	301	81	183	72	346	87	274	205	127131	530
ChrUnknown	54	2	23	21	211	63	20	281	71	43	96	48	13	52	3682	20879
Actual number in input	200000	200000	200000	200000	200000	200000	200000	200000	200000	200000	200000	200000	200000	200000	200000	39822	3039822
Total lifted	198902	198373	198868	198771	198400	198565	198444	198508	198177	198688	198410	198782	198587	198428	198661	39731	3018295
Number of SNPs not lifted	1098	1627	1132	1229	1600	1435	1556	1492	1823	1312	1590	1218	1413	1572	1339	91	21527
Number of SNPs lifted to the same chromosome	196966	195364	197021	196580	195505	195720	195861	196570	196011	196734	195902	196409	195434	195767	189910	20879	2956633
Number of SNPs lifted to the other chromosomes	1936	3009	1847	2191	2895	2845	2583	1938	2166	1954	2508	2373	3153	2661	8751	18852	61662
The green colour coded cells represent the chromosomes present in the input file. For instance, part1 contained SNPs from chromosomes 1A and 1B.

## Sheet: Supplementary_table_4
Supplementary Table 4 Summary of SNPs lifted from RefSeq v1.0 to RefSeq v2.1 using flanking regions of 1980 bp length
Chr	Part1_1980bp	Part2_1980bp	Part3_1980bp	Part4_1980bp	Part5_1980bp	Part6_1980bp	Part7_1980bp	Part8_1980bp	Part9_1980bp	Part10_1980bp	Part11_1980bp	Part12_1980bp	Part13_1980bp	Part14_1980bp	Part15_1980bp	Part16_1980bp
Chr1A	135578	105	198	22	100	173	11	141	85	48	91	47	161	117	494	135
Chr1B	61349	120109	40	231	35	180	155	160	85	130	57	185	79	143	929	530
Chr1D	73	75172	21116	59	257	98	154	25	128	43	213	46	366	85	331	35
Chr2A	154	54	147938	70	147	133	61	107	124	60	102	62	99	139	848	426
Chr2B	72	193	27824	196657	19252	136	221	85	57	179	47	200	19	155	1167	163
Chr2D	87	187	150	87	133523	125	237	34	157	108	187	81	311	124	735	164
Chr3A	152	96	227	42	42724	93813	113	121	115	50	136	107	149	105	332	92
Chr3B	97	163	57	191	85	102133	85375	78	76	160	57	279	77	170	115	1704
Chr3D	46	256	150	83	367	163	110315	2968	216	72	303	136	303	134	480	1020
Chr4A	114	47	116	52	249	98	211	125516	137	28	102	71	117	100	104	755
Chr4B	27	241	35	143	50	111	124	68122	53007	229	89	150	50	220	16	973
Chr4D	64	221	66	42	141	78	186	38	71174	20	182	55	302	117	1163	1784
Chr5A	441	35	154	16	67	114	26	101	71716	53355	132	35	154	77	70	290
Chr5B	53	184	47	259	15	203	101	55	74	143269	21965	193	24	174	52	277
Chr5D	61	236	102	79	328	115	139	64	148	83	101721	46	294	112	284	552
Chr6A	81	25	132	10	33	88	25	100	90	63	72213	35057	134	81	55	2129
Chr6B	51	127	14	211	27	189	160	88	63	243	52	161332	18749	166	67	899
Chr6D	37	148	83	29	245	56	193	41	141	25	181	76	78676	42	1285	3997
Chr7A	136	85	145	45	135	120	32	111	131	89	121	56	97992	79175	125	796
Chr7B	68	164	77	229	52	178	215	128	112	228	49	348	38	116705	59080	1571
Chr7D	88	428	109	134	307	159	300	83	188	86	278	126	407	185	127167	505
ChrUnknown	25	7	35	21	210	29	15	277	53	37	70	34	8	29	3688	20895
																	Total
Actual number in input	200000	200000	200000	200000	200000	200000	200000	200000	200000	200000	200000	200000	200000	200000	200000	39822	3039822
Total lifted	198854	198283	198815	198712	198349	198492	198369	198443	198077	198605	198348	198722	198509	198355	198587	39692	3017212
Number of SNPs not lifted	1146	1717	1185	1288	1651	1508	1631	1557	1923	1395	1652	1278	1491	1645	1413	130	22610
Number of SNPs lifted to the same chromosome	196927	195281	196878	196657	195499	195946	195690	196606	195897	196624	195899	196389	195417	195880	189935	20895	2956420
Number of SNPs lifted to the other chromosomes	1927	3002	1937	2055	2850	2546	2679	1837	2180	1981	2449	2333	3092	2475	8652	18797	60792
The green colour coded cells represent the chromosomes present in the input file. For instance, part1 contained SNPs from chromosomes 1A and 1B.

## Sheet: Supplementary_table_5
Supplementary Table 5 List of SNP positions lifted from one chromosome in RefSeq v1.0 to another in RefSeq v2.1
Chromosome in RefSeq v1.0	Position in RefSeq v1.0	Chromosome in RefSeq v2.1	Position in RefSeq v2.1
Chr1A	100276489	Chr7A	657522286
Chr1A	100276955	Chr7A	657522752
Chr1A	100277686	Chr7A	657523483
Chr1A	109637743	Chr5D	110127723
Chr1A	111077720	Chr6A	109399916
Chr1A	111077766	Chr6A	109399962
Chr1A	111077767	Chr6A	109399963
Chr1A	111077792	Chr6A	109399988
Chr1A	111077859	Chr6A	109400055
Chr1A	119270871	Chr5A	577073134
Chr1A	119271869	Chr5A	577074133
Chr1A	119271878	Chr5A	577074142
Chr1A	119271907	Chr5A	577074171
Chr1A	119271918	Chr5A	577074182
Chr1A	123635600	Chr7A	124305934
Chr1A	125668746	Chr2D	124753182
Chr1A	129985139	Chr7D	128235458
Chr1A	147727507	Chr5A	211565127
Chr1A	147727559	Chr5A	211565179
Chr1A	147727576	Chr5A	211565196
Chr1A	147727578	Chr5A	211565198
Chr1A	147727580	Chr5A	211565200
Chr1A	148255237	Chr3A	136728398
Chr1A	148255822	Chr3A	111556343
Chr1A	148255855	Chr3A	111556376
Chr1A	148255900	Chr3A	111556421
Chr1A	148255912	Chr3A	111556433
Chr1A	148256514	Chr3A	111557041
Chr1A	181972026	Chr3A	108573052
Chr1A	186460733	Chr4A	254696727
Chr1A	186460839	Chr4A	254696833
Chr1A	186462239	Chr4A	254698231
Chr1A	198632786	Chr5A	216791901
Chr1A	21130081	Chr2A	28638679
Chr1A	21130085	Chr2A	28638683
Chr1A	21152581	Chr3A	43193270
Chr1A	21152693	Chr3A	43193382
Chr1A	21153283	Chr3A	43193971
Chr1A	232020669	Chr5A	103937786
Chr1A	232020682	Chr5A	103937799
Chr1A	238806098	Chr4D	238217662
Chr1A	238806221	Chr4D	238217785
Chr1A	238808053	Chr4D	238219617
Chr1A	239943160	Chr6A	358653124
Chr1A	239943293	Chr6A	358653280
Chr1A	239943422	Chr6A	358653406
Chr1A	239944799	Chr6A	358654773
Chr1A	239944868	Chr2A	284533309
Chr1A	239944902	Chr2A	284533343
Chr1A	239945163	Chr2A	284533604
Chr1A	243427417	Chr5A	27700963
Chr1A	262888401	Chr7A	134640735
Chr1A	264455822	Chr7A	264027986
Chr1A	264455913	Chr7A	264028077
Chr1A	264462486	Chr7A	261366150
Chr1A	264462730	Chr7A	261366394
Chr1A	264462786	Chr7A	261366450
Chr1A	264463105	Chr7A	261366770
Chr1A	290048294	Chr5A	292766395
Chr1A	298545684	Chr4D	445515281
Chr1A	298545691	Chr4D	445515288
Chr1A	312566361	Chr4B	242543430
Chr1A	313374661	Chr1D	277937748
Chr1A	318688508	Chr7A	278507291
Chr1A	318688567	Chr7A	278507351
Chr1A	318688786	Chr7A	278507569
Chr1A	347068390	Chr5A	122461124
Chr1A	347068469	Chr5A	122461203
Chr1A	347070730	Chr5A	122463465
Chr1A	358227001	Chr7D	490103284
Chr1A	364634936	Chr1B	399521767
Chr1A	364634965	Chr1B	399521796
Chr1A	364635039	Chr1B	399521870
Chr1A	364635188	Chr1B	399522023
Chr1A	379060851	Chr3A	375668883
Chr1A	379060890	Chr3A	375668922
Chr1A	380308543	Chr5B	358534462
Chr1A	388159000	Chr1D	310956161
Chr1A	388159153	Chr1D	310956314
Chr1A	388159755	Chr1D	310956916
Chr1A	388159919	Chr1D	310957081
Chr1A	388160259	Chr1D	310957425
Chr1A	398448504	Chr1B	435451565
Chr1A	42530943	Chr2D	90301032
Chr1A	430510951	Chr7A	431890489
Chr1A	430510971	Chr7A	431890509
Chr1A	430511028	Chr7A	431890566
Chr1A	430511087	Chr7A	431890625
Chr1A	430511332	Chr7A	431890870
Chr1A	430511333	Chr7A	431890871
Chr1A	430511436	Chr7A	431890974
Chr1A	43233712	Chr7A	48855426
Chr1A	43233759	Chr7A	48855473
Chr1A	43233874	Chr7A	48855588
Chr1A	438700391	Chr1D	341357277
Chr1A	441342418	Chr5A	441450830
Chr1A	441342505	Chr5A	441450917
Chr1A	441343391	Chr5A	441451802
Chr1A	441344078	Chr5A	441452491
Chr1A	441344151	Chr5A	441452564
Chr1A	441344159	Chr5A	441452572
Chr1A	441344211	Chr5A	441452624
Chr1A	441344253	Chr5A	441452671
Chr1A	457442042	Chr2A	457849756
Chr1A	458256628	Chr2A	497010989
Chr1A	458258919	Chr3A	459762931
Chr1A	458259005	Chr3A	459763017
Chr1A	458262166	Chr3A	459766168
Chr1A	465091758	Chr3B	808871752
Chr1A	465092000	Chr3B	808871993
Chr1A	465092368	Chr3B	808872361
Chr1A	465092435	Chr3B	808872428
Chr1A	465092641	Chr3B	808872633
Chr1A	49028105	Chr5A	50081745
Chr1A	49028107	Chr5A	50081747
Chr1A	491378406	Chr5A	523700840
Chr1A	491379727	Chr5A	523702161
Chr1A	493987590	Chr5A	493689033
Chr1A	493987673	Chr5A	493689116
Chr1A	493987826	Chr5A	493689270
Chr1A	493995871	Chr5A	493697022
Chr1A	494288515	Chr2D	493030324
Chr1A	494288678	Chr2D	493030487
Chr1A	494288689	Chr2D	493030498
Chr1A	494289682	Chr2D	493031492
Chr1A	494289762	Chr2D	493031572
Chr1A	494289877	Chr2D	493031687
Chr1A	494289879	Chr2D	493031689
Chr1A	494290266	Chr2D	493032076
Chr1A	497982474	Chr2B	250159973
Chr1A	498678651	Chr1B	590634241
Chr1A	521315421	Chr5A	522407303
Chr1A	521315571	Chr5A	522407453
Chr1A	521315762	Chr5A	522407644
Chr1A	521316301	Chr5A	522408183
Chr1A	528427512	Chr4A	145089647
Chr1A	530731711	Chr1D	434592129
Chr1A	531609680	Chr1D	435654133
Chr1A	531609689	Chr1D	435654142
Chr1A	531609696	Chr1D	435654149
Chr1A	531609730	Chr1D	435654183
Chr1A	531609745	Chr1D	435654198
Chr1A	531609890	Chr1D	435654343
Chr1A	531610117	Chr1D	435654570
Chr1A	531610190	Chr1D	435654643
Chr1A	531610244	Chr1D	435654697
Chr1A	539968083	Chr1B	611466131
Chr1A	539968099	Chr1B	611466147
Chr1A	539968141	Chr1B	611466193
Chr1A	554479596	Chr5D	506586804
Chr1A	554480130	Chr5D	506587338
Chr1A	554482318	Chr5D	506589768
Chr1A	554482636	Chr5D	506590084
Chr1A	569432840	Chr7A	44716382
Chr1A	75421499	Chr5D	251196773
Chr1A	75421502	Chr5D	251196776
Chr1A	7661201	Chr1D	6772974
Chr1A	7661255	Chr1D	6773028
Chr1A	7661338	Chr1D	6773118
Chr1A	7661346	Chr1D	6773126
Chr1A	7661348	Chr1D	6773128
Chr1A	7661357	Chr1D	6773137
Chr1A	76802741	Chr6D	77264880
Chr1A	76802744	Chr6D	77264883
Chr1A	76805877	Chr6D	77268017
Chr1A	76805960	Chr4D	64693400
Chr1A	76806020	Chr4D	52969773
Chr1A	76806127	Chr4D	52969880
Chr1A	98119454	Chr2D	122343077
Chr1A	98119617	Chr2D	122343240
Chr1A	98119717	Chr2D	122343340
Chr1A	98119725	Chr2D	122343348
Chr1A	98119758	Chr2D	122343381
Chr1A	98119785	Chr2D	122343408
Chr1A	98119834	Chr2D	122343457
Chr1A	98119884	Chr2D	122343507
Chr1A	99510923	Chr5A	11084760
Chr1A	99511941	Chr5A	11085778
Chr1A	99512011	Chr5A	11085848
Chr1A	99512080	Chr5A	11085917
Chr1A	99512242	Chr5A	11086079
Chr1A	99512245	Chr5A	11086082
Chr1A	99512284	Chr5A	11086121
Chr1A	99512381	Chr5A	11086218
Chr1A	99512406	Chr5A	11086243
Chr1A	99512464	Chr5A	11086301
Chr1A	99512533	Chr5A	11086370
Chr1A	99525478	Chr5A	11099315
Chr1A	99525555	Chr5A	11099392
Chr1A	99525639	Chr5A	11099476
Chr1A	99525645	Chr5A	11099482
Chr1A	99525660	Chr5A	11099497
Chr1A	99525727	Chr5A	11099564
Chr1A	99525740	Chr5A	11099577
Chr1A	99525806	Chr5A	11099643
Chr1A	99525957	Chr5A	11099794
Chr1A	99526053	Chr5A	11099890
Chr1A	99526661	Chr5A	11100498
Chr1A	99526702	Chr5A	11100539
Chr1A	99526755	Chr5A	11100592
Chr1A	99526793	Chr5A	11100630
Chr1A	99529039	Chr5A	11102876
Chr1A	99529041	Chr5A	11102878
Chr1A	99537108	Chr5A	11110945
Chr1A	99537155	Chr5A	11110992
Chr1A	99537199	Chr5A	11111036
Chr1A	99537245	Chr5A	11111082
Chr1A	99537278	Chr5A	11111115
Chr1A	99537365	Chr5A	11111202
Chr1A	99537482	Chr5A	11111319
Chr1A	99537502	Chr5A	11111339
Chr1A	99537576	Chr5A	11111413
Chr1A	99537593	Chr5A	11111430
Chr1A	99537828	Chr5A	11111665
Chr1A	99537989	Chr5A	11111826
Chr1A	99538103	Chr5A	11111940
Chr1A	99538136	Chr5A	11111973
Chr1A	99616380	Chr5A	11190217
Chr1A	99616401	Chr5A	11190238
Chr1A	99627597	Chr5A	11201434
Chr1A	99627708	Chr5A	11201545
Chr1A	99627815	Chr5A	11201652
Chr1A	99627870	Chr5A	11201707
Chr1A	99643123	Chr5A	11216960
Chr1A	99647412	Chr5A	11221258
Chr1A	99648779	Chr5A	11222625
Chr1A	99657917	Chr5A	11231763
Chr1A	99658348	Chr5A	11232194
Chr1A	99659150	Chr5A	11232996
Chr1A	99659450	Chr5A	11233296
Chr1A	99686380	Chr5A	11259983
Chr1A	99686413	Chr5A	11260016
Chr1A	99686453	Chr5A	11260056
Chr1A	99686488	Chr5A	11260091
Chr1A	99686491	Chr5A	11260094
Chr1A	99686578	Chr5A	11260181
Chr1A	99686648	Chr5A	11260251
Chr1A	99686685	Chr5A	11260288
Chr1A	99686888	Chr5A	11260491
Chr1A	99687128	Chr5A	11260731
Chr1A	99687129	Chr5A	11260732
Chr1A	99687369	Chr5A	11260972
Chr1A	99687457	Chr5A	11261060
Chr1A	99687517	Chr5A	11261120
Chr1A	99687565	Chr5A	11261168
Chr1A	99687610	Chr5A	11261213
Chr1A	99687695	Chr5A	11261298
Chr1A	99687786	Chr5A	11261389
Chr1A	99687859	Chr5A	11261462
Chr1A	99688033	Chr5A	11261636
Chr1A	99688100	Chr5A	11261703
Chr1A	99688312	Chr5A	11261915
Chr1A	99688577	Chr5A	11262180
Chr1A	99688653	Chr5A	11262256
Chr1A	99689458	Chr5A	11263061
Chr1A	99689471	Chr5A	11263074
Chr1A	99689492	Chr5A	11263095
Chr1A	99689540	Chr5A	11263143
Chr1A	99689568	Chr5A	11263171
Chr1A	99689740	Chr5A	11263343
Chr1A	99697984	Chr5A	11271236
Chr1A	99698228	Chr5A	11271480
Chr1A	99698253	Chr5A	11271505
Chr1A	99698446	Chr5A	11271698
Chr1A	99698575	Chr5A	11271827
Chr1A	99698605	Chr5A	11271857
Chr1A	99698759	Chr5A	11272011
Chr1A	99698807	Chr5A	11272059
Chr1A	99698832	Chr5A	11272084
Chr1A	99698988	Chr5A	11272240
Chr1A	99699588	Chr5A	11272840
Chr1A	99699668	Chr5A	11272920
Chr1A	99699725	Chr5A	11272977
Chr1A	99699728	Chr5A	11272980
Chr1A	99699801	Chr5A	11273053
Chr1A	99699807	Chr5A	11273059
Chr1A	99699821	Chr5A	11273073
Chr1A	99699847	Chr5A	11273099
Chr1A	99699850	Chr5A	11273102
Chr1A	99699853	Chr5A	11273105
Chr1A	99699864	Chr5A	11273116
Chr1A	99699924	Chr5A	11273176
Chr1A	99699952	Chr5A	11273204
Chr1A	99699970	Chr5A	11273222
Chr1A	99700035	Chr5A	11273287
Chr1A	99700077	Chr5A	11273329
Chr1A	99700169	Chr5A	11273421
Chr1A	99700296	Chr5A	11273548
Chr1A	99700337	Chr5A	11273589
Chr1A	99700494	Chr5A	11273746
Chr1A	99700594	Chr5A	11273846
Chr1A	99700617	Chr5A	11273869
Chr1A	99700628	Chr5A	11273880
Chr1A	99700660	Chr5A	11273912
Chr1A	99700707	Chr5A	11273959
Chr1A	99700709	Chr5A	11273961
Chr1A	99700710	Chr5A	11273962
Chr1A	99700773	Chr5A	11274025
Chr1A	99700800	Chr5A	11274052
Chr1A	99700804	Chr5A	11274056
Chr1A	99700872	Chr5A	11274124
Chr1A	99700877	Chr5A	11274129
Chr1A	99700905	Chr5A	11274157
Chr1A	99700932	Chr5A	11274184
Chr1A	99701034	Chr5A	11274286
Chr1A	99705447	Chr5A	11278600
Chr1A	99705731	Chr5A	11278884
Chr1A	99705737	Chr5A	11278890
Chr1A	99706034	Chr5A	11279187
Chr1A	99706608	Chr5A	11279761
Chr1A	99706696	Chr5A	11279849
Chr1A	99706943	Chr5A	11280096
Chr1A	99707113	Chr5A	11280266
Chr1A	99707120	Chr5A	11280273
Chr1A	99707217	Chr5A	11280370
Chr1A	99707233	Chr5A	11280386
Chr1A	99707288	Chr5A	11280441
Chr1A	99707361	Chr5A	11280514
Chr1A	99707507	Chr5A	11280660
Chr1A	99707685	Chr5A	11280838
Chr1A	99707726	Chr5A	11280879
Chr1A	99707762	Chr5A	11280915
Chr1A	99708358	Chr5A	11281511
Chr1A	99709412	Chr5A	11282565
Chr1A	99709479	Chr5A	11282632
Chr1A	99709774	Chr5A	11282927
Chr1A	99709834	Chr5A	11282987
Chr1A	99709877	Chr5A	11283030
Chr1A	99723331	Chr5A	11296484
Chr1A	99734392	Chr5A	11307545
Chr1A	99734444	Chr5A	11307597
Chr1A	99748569	Chr5A	11321722
Chr1A	99749468	Chr5A	11322621
Chr1A	99749477	Chr5A	11322630
Chr1A	99749662	Chr5A	11322815
Chr1A	99750193	Chr5A	11323346
Chr1A	99750330	Chr5A	11323483
Chr1A	99750412	Chr5A	11323565
Chr1A	99750414	Chr5A	11323567
Chr1A	99750481	Chr5A	11323634
Chr1A	99750561	Chr5A	11323714
Chr1A	99750656	Chr5A	11323809
Chr1A	99750667	Chr5A	11323820
Chr1A	99750886	Chr5A	11324039
Chr1A	99750914	Chr5A	11324067
Chr1A	99751016	Chr5A	11324169
Chr1A	99751142	Chr5A	11324295
Chr1A	99751176	Chr5A	11324329
Chr1A	99751346	Chr5A	11324499
Chr1A	99751512	Chr5A	11324665
Chr1A	99751558	Chr5A	11324711
Chr1A	99751653	Chr5A	11324806
Chr1A	99751902	Chr5A	11325055
Chr1A	99751924	Chr5A	11325077
Chr1A	99752089	Chr5A	11325242
Chr1A	99752133	Chr5A	11325286
Chr1A	99752141	Chr5A	11325294
Chr1A	99752201	Chr5A	11325354
Chr1A	99752404	Chr5A	11325557
Chr1A	99752407	Chr5A	11325560
Chr1A	99752427	Chr5A	11325580
Chr1A	99856338	Chr5A	11429316
Chr1A	99856358	Chr5A	11429336
Chr1A	99856517	Chr5A	11429495
Chr1A	99856643	Chr5A	11429621
Chr1A	99856700	Chr5A	11429678
Chr1A	99856767	Chr5A	11429745
Chr1A	99856779	Chr5A	11429757
Chr1A	99856798	Chr5A	11429776
Chr1A	99857432	Chr5A	11430410
Chr1A	99857715	Chr5A	11430693
Chr1A	99857764	Chr5A	11430742
Chr1A	99858298	Chr5A	11431276
Chr1A	99860530	Chr5A	11433507
Chr1A	99860769	Chr5A	11433746
Chr1A	99861358	Chr5A	11434335
Chr1A	99861427	Chr5A	11434404
Chr1A	99867917	Chr5A	11440894
Chr1A	99868965	Chr5A	11441942
Chr1A	99869394	Chr5A	11442371
Chr1A	99869835	Chr5A	11442812
Chr1A	99870058	Chr5A	11443035
Chr1A	99873965	Chr5A	11446942
Chr1A	99874464	Chr5A	11447441
Chr1B	100182206	Chr2B	104767007
Chr1B	100183499	Chr2B	104768300
Chr1B	109352121	Chr3B	5926356
Chr1B	109352129	Chr3B	5926364
Chr1B	115113532	Chr6B	116167303
Chr1B	115114309	Chr6B	116168080
Chr1B	115114796	Chr6B	116168567
Chr1B	115115161	Chr6B	116168932
Chr1B	116200490	Chr6B	407491342
Chr1B	116200605	Chr6B	167197251
Chr1B	116200768	Chr6B	167197414
Chr1B	116200781	Chr6B	167197427
Chr1B	116200832	Chr6B	167197478
Chr1B	116200873	Chr6B	167197519
Chr1B	116200893	Chr6B	167197539
Chr1B	116200903	Chr6B	167197549
Chr1B	11927710	Chr2B	740928152
Chr1B	131927929	Chr2B	131781343
Chr1B	131928464	Chr2B	131781878
Chr1B	131928774	Chr2B	131782204
Chr1B	131928934	Chr2B	131782365
Chr1B	140744453	Chr3B	180087440
Chr1B	140744510	Chr3B	180087497
Chr1B	140744589	Chr3B	180087576
Chr1B	140744740	Chr3B	180087727
Chr1B	140744745	Chr3B	180087732
Chr1B	140744768	Chr3B	180087755
Chr1B	140744772	Chr3B	180087759
Chr1B	140744864	Chr3B	180087851
Chr1B	14470821	Chr3B	838915258
Chr1B	14471429	Chr3B	838915866
Chr1B	14471471	Chr3B	838915908
Chr1B	148898951	Chr1D	98738993
Chr1B	148899118	Chr1D	98739162
Chr1B	174412260	Chr3D	294345318
Chr1B	178391668	Chr6B	508092964
Chr1B	178391717	Chr6B	508093013
Chr1B	184233240	Chr6B	214006434
Chr1B	184233507	Chr6B	214006701
Chr1B	184233556	Chr6B	214006750
Chr1B	184233564	Chr6B	214006758
Chr1B	184233613	Chr6B	214006807
Chr1B	184233648	Chr6B	214006842
Chr1B	184233704	Chr6B	214006898
Chr1B	184234552	Chr4B	184451369
Chr1B	184234596	Chr4B	184451405
Chr1B	184234620	Chr4B	184451429
Chr1B	184234848	Chr4B	184451657
Chr1B	184236364	Chr4B	184453405
Chr1B	185806434	Chr4B	299240449
Chr1B	185806628	Chr4B	299240643
Chr1B	185806648	Chr4B	299240663
Chr1B	185811598	Chr2B	186619559
Chr1B	194777464	Chr7A	385154553
Chr1B	194779310	Chr7A	385156387
Chr1B	195594077	Chr1D	144658329
Chr1B	195594119	Chr1D	144658371
Chr1B	195594576	Chr1D	144658829
Chr1B	195594588	Chr1D	144658841
Chr1B	195594671	Chr1D	144658924
Chr1B	195594762	Chr1D	144659015
Chr1B	195594793	Chr1D	144659046
Chr1B	195594821	Chr1D	144659074
Chr1B	195594824	Chr1D	144659077
Chr1B	199521491	Chr2B	112691947
Chr1B	199521556	Chr2B	112692012
Chr1B	216533451	Chr2B	59108710
Chr1B	216533659	Chr2B	59108918
Chr1B	223673672	Chr3A	680470303
Chr1B	223673769	Chr3A	680470400
Chr1B	223673997	Chr3A	680470629
Chr1B	229366053	Chr6B	228956714
Chr1B	229366155	Chr6B	228956816
Chr1B	229366238	Chr6B	228956899
Chr1B	23217059	Chr5A	3813656
Chr1B	23220441	Chr5A	3817038
Chr1B	23220457	Chr5A	3817054
Chr1B	23220462	Chr5A	3817059
Chr1B	23220609	Chr5A	3817206
Chr1B	23220848	Chr5A	3817445
Chr1B	23220915	Chr5A	3817512
Chr1B	23221059	Chr5A	3817656
Chr1B	23221128	Chr5A	3817725
Chr1B	23221159	Chr5A	3817756
Chr1B	23221260	Chr5A	3817857
Chr1B	23221478	Chr5A	3818075
Chr1B	23221481	Chr5A	3818078
Chr1B	23221663	Chr5A	3818260
Chr1B	23221709	Chr5A	3818306
Chr1B	23221753	Chr5A	3818350
Chr1B	23222062	Chr5A	3818657
Chr1B	23222141	Chr5A	3818736
Chr1B	23222157	Chr5A	3818752
Chr1B	23222160	Chr5A	3818755
Chr1B	23222226	Chr5A	3818821
Chr1B	23222264	Chr5A	3818859
Chr1B	23222304	Chr5A	3818899
Chr1B	23222495	Chr5A	3819090
Chr1B	23222613	Chr5A	3819208
Chr1B	23223006	Chr5A	3819601
Chr1B	23223028	Chr5A	3819623
Chr1B	23223098	Chr5A	3819693
Chr1B	23223235	Chr5A	3819830
Chr1B	23223336	Chr5A	3819931
Chr1B	23223486	Chr5A	3820081
Chr1B	23223610	Chr5A	3820205
Chr1B	23223974	Chr5A	3820569
Chr1B	23224990	Chr5A	3821585
Chr1B	23225000	Chr5A	3821595
Chr1B	23225215	Chr5A	3821810
Chr1B	23225249	Chr5A	3821844
Chr1B	23225256	Chr5A	3821851
Chr1B	23225343	Chr5A	3821938
Chr1B	23225594	Chr5A	3822189
Chr1B	23225603	Chr5A	3822198
Chr1B	233623910	Chr2B	234230665
Chr1B	233623938	Chr2B	234230692
Chr1B	233623968	Chr2B	234230722
Chr1B	233623977	Chr2B	234230731
Chr1B	233624121	Chr2B	234230875
Chr1B	26647916	Chr2B	71133021
Chr1B	26648162	Chr2B	71133241
Chr1B	285790018	Chr5D	282863889
Chr1B	3087490	Chr7B	108665089
Chr1B	3087498	Chr7B	108665097
Chr1B	3087895	Chr7B	108665494
Chr1B	3087940	Chr7B	108665539
Chr1B	310388978	Chr3A	701837186
Chr1B	317684139	Chr7D	314588912
Chr1B	317684144	Chr7D	314588917
Chr1B	317684147	Chr7D	314588920
Chr1B	32093945	Chr3B	54443615
Chr1B	323251152	Chr1D	226356994
Chr1B	327844471	Chr1D	230944854
Chr1B	357085682	Chr1A	448648136
Chr1B	360003594	Chr4B	423377213
Chr1B	360003668	Chr4B	423377287
Chr1B	360003732	Chr4B	423377351
Chr1B	360003901	Chr4B	423377521
Chr1B	36835641	ChrUn	9179816
Chr1B	36835710	ChrUn	9179885
Chr1B	36839078	ChrUn	9191191
Chr1B	36839561	ChrUn	9191674
Chr1B	36840023	ChrUn	9192136
Chr1B	39294429	Chr1A	24719765
Chr1B	396147613	Chr1D	297086246
Chr1B	398278492	Chr2B	408995288
Chr1B	398278497	Chr2B	408995293
Chr1B	422680413	Chr1D	428427379
Chr1B	427476168	Chr2B	557227146
Chr1B	432979883	Chr4B	292901489
Chr1B	432980351	Chr4B	292901958
Chr1B	432980367	Chr4B	292901974
Chr1B	432988765	Chr4B	292910448
Chr1B	432988794	Chr4B	292910479
Chr1B	432988821	Chr4B	292910506
Chr1B	432988942	Chr4B	292910633
Chr1B	442550023	Chr1A	419184939
Chr1B	452614096	Chr3B	456811690
Chr1B	452614137	Chr6B	157700950
Chr1B	452614724	Chr3B	456812317
Chr1B	453662188	Chr1D	453421124
Chr1B	453662444	Chr1D	453421380
Chr1B	453662536	Chr1D	453421470
Chr1B	453662846	Chr1D	453421780
Chr1B	454588622	Chr6B	575987583
Chr1B	455709492	Chr1D	453421396
Chr1B	4617522	Chr4A	410839385
Chr1B	4617582	Chr4A	410839445
Chr1B	4617629	Chr4A	410839492
Chr1B	4617634	Chr4A	410839497
Chr1B	4617638	Chr4A	410839501
Chr1B	4617666	Chr4A	410839529
Chr1B	4617673	Chr4A	410839536
Chr1B	4617702	Chr4A	410839565
Chr1B	4617726	Chr5B	403125582
Chr1B	4617746	Chr5B	403125602
Chr1B	4617756	Chr5B	446000701
Chr1B	4617765	Chr5B	446000710
Chr1B	4618479	Chr5B	446001411
Chr1B	4618525	Chr5B	446001457
Chr1B	4618538	Chr5B	446001470
Chr1B	4618562	Chr5B	446001494
Chr1B	4618584	Chr5B	446001516
Chr1B	4618596	Chr5B	446001528
Chr1B	4618601	Chr5B	446001533
Chr1B	4618684	Chr5B	446001616
Chr1B	464746384	Chr5D	466034988
Chr1B	466156811	Chr4B	469466066
Chr1B	466157676	Chr4B	469466941
Chr1B	496826011	Chr4B	407943945
Chr1B	496826365	Chr4B	407944299
Chr1B	496826698	Chr4B	407944632
Chr1B	496826900	Chr4B	407944834
Chr1B	496827032	Chr4B	407944966
Chr1B	496827068	Chr4B	407945002
Chr1B	496827081	Chr4B	407945015
Chr1B	496827113	Chr4B	407945047
Chr1B	496827114	Chr4B	407945048
Chr1B	496827210	Chr4B	407945144
Chr1B	496827233	Chr4B	407945167
Chr1B	505378620	Chr2B	501913208
Chr1B	50872003	Chr6B	415035079
Chr1B	530404531	Chr3B	417452109
Chr1B	541590418	Chr6B	535659215
Chr1B	541590570	Chr6B	535659367
Chr1B	541590863	Chr6B	535659660
Chr1B	541590864	Chr6B	535659661
Chr1B	544811443	Chr1A	501859645
Chr1B	544811745	Chr1A	501859943
Chr1B	57254484	Chr6D	57875719
Chr1B	572824573	Chr2B	540165887
Chr1B	575855243	Chr7D	576825289
Chr1B	575855344	Chr7D	576825390
Chr1B	575855523	Chr4B	641739648
Chr1B	575855821	Chr4B	641739947
Chr1B	575855831	Chr4B	641739957
Chr1B	575856061	Chr4B	641740187
Chr1B	575856064	Chr4B	641740190
Chr1B	575856186	Chr2B	573226180
Chr1B	576655	Chr5B	530895268
Chr1B	576664	Chr5B	530895277
Chr1B	580118294	Chr3B	596545464
Chr1B	580118377	Chr3B	596545547
Chr1B	580119478	Chr4B	586400466
Chr1B	580119536	Chr4B	586400524
Chr1B	580119552	Chr4B	586400540
Chr1B	580119574	Chr4B	586400562
Chr1B	580119582	Chr4B	586400570
Chr1B	580120356	Chr4B	586401345
Chr1B	582167512	Chr2B	580132147
Chr1B	599114805	Chr4B	599986783
Chr1B	599115019	Chr4B	599986997
Chr1B	599115026	Chr6B	546220492
Chr1B	599115050	Chr6B	546220516
Chr1B	599115093	Chr6B	546220559
Chr1B	599115197	Chr6B	546220663
Chr1B	599115266	Chr6B	546220732
Chr1B	599115871	Chr4B	599987920
Chr1B	599150329	Chr4B	600764848
Chr1B	600883807	Chr5B	681380760
Chr1B	600883922	Chr5B	681380875
Chr1B	604595910	Chr3B	606610838
Chr1B	604596074	Chr3B	607300895
Chr1B	604596134	Chr3B	607300955
Chr1B	604596164	Chr3B	607300985
Chr1B	605167842	Chr7B	610828489
Chr1B	607082406	Chr2B	606575878
Chr1B	607132047	Chr7B	608704620
Chr1B	60781805	Chr5B	57928675
Chr1B	60781830	Chr5B	207384440
Chr1B	619207640	Chr2B	534491630
Chr1B	629557142	Chr4B	520835249
Chr1B	629557381	Chr4B	520835487
Chr1B	629557556	Chr4B	520835663
Chr1B	629557712	Chr4B	520835819
Chr1B	629557799	Chr4B	520835906
Chr1B	635796553	Chr4B	586777254
Chr1B	64198333	Chr7B	59786421
Chr1B	644238656	Chr7B	646031802
Chr1B	644238687	Chr7B	646031832
Chr1B	644239947	Chr7B	646033092
Chr1B	644240056	Chr7B	646033201
Chr1B	644240480	Chr7B	646033630
Chr1B	646864087	Chr2B	642881964
Chr1B	648501296	Chr6B	643683018
Chr1B	651391600	Chr7B	613451024
Chr1B	651391677	Chr7B	613451101
Chr1B	651391735	Chr7B	613451159
Chr1B	651392243	Chr7B	613451667
Chr1B	651392250	Chr7B	613451674
Chr1B	651392261	Chr7B	613451685
Chr1B	651392703	Chr7B	613452127
Chr1B	651392802	Chr7B	613452226
Chr1B	651393247	Chr7B	613452671
Chr1B	651393671	Chr7B	613453094
Chr1B	651393923	Chr7B	613453346
Chr1B	651393924	Chr7B	613453347
Chr1B	651393985	Chr7B	613453408
Chr1B	651394105	Chr7B	613453528
Chr1B	651394138	Chr7B	613453561
Chr1B	651394246	Chr7B	613453669
Chr1B	651394493	Chr7B	613453915
Chr1B	662141159	Chr7B	150394821
Chr1B	666381554	Chr6B	669633189
Chr1B	666381558	Chr6B	669633193
Chr1B	666381670	Chr6B	669633305
Chr1B	666382216	Chr6B	669633851
Chr1B	667820862	Chr1D	482200426
Chr1B	667820864	Chr1D	482200428
Chr1B	667820881	Chr1D	482200445
Chr1B	667821036	Chr1D	482200600
Chr1B	667821058	Chr1D	482200622
Chr1B	667821190	Chr1D	482200754
Chr1B	667821305	Chr1D	482200869
Chr1B	667821602	Chr1D	482201166
Chr1B	667821672	Chr1A	579631301
Chr1B	667821727	Chr1A	579631356
Chr1B	667821747	Chr1A	579631376
Chr1B	667822003	Chr1A	579631632
Chr1B	67056019	Chr1A	49772921
Chr1B	67056109	Chr1A	49773011
Chr1B	67056151	Chr1A	49773053
Chr1B	67056190	Chr1A	49773092
Chr1B	675396387	Chr5B	601601437
Chr1B	675396591	Chr5B	261629521
Chr1B	681860328	Chr5B	86056382
Chr1B	77667588	Chr6B	75679722
Chr1B	77667790	Chr6B	75679924
Chr1B	77667887	Chr6B	75680021
Chr1B	77667926	Chr6B	75680060
Chr1B	77667935	Chr6B	75680069
Chr1B	77668033	Chr6B	75680167
Chr1B	82122728	Chr3B	653919622
Chr1B	82122730	Chr3B	653919624
Chr1B	82122794	Chr3B	653919688
Chr1B	92336392	Chr2A	93912273
Chr1D	104251240	Chr5D	103297823
Chr1D	115634915	Chr5A	115323417
Chr1D	115635004	Chr5A	115323507
Chr1D	115635065	Chr5A	115323568
Chr1D	115635066	Chr5A	115323569
Chr1D	115635076	Chr5A	115323579
Chr1D	115635287	Chr5A	115323790
Chr1D	115635330	Chr5A	115323833
Chr1D	115635508	Chr5A	115324011
Chr1D	115635815	Chr5A	115324318
Chr1D	115635834	Chr5A	115324337
Chr1D	115636082	Chr5A	115324585
Chr1D	115636468	Chr5A	115324971
Chr1D	115636486	Chr5A	115324989
Chr1D	115636492	Chr5A	115324995
Chr1D	127938131	Chr2D	129517622
Chr1D	133140843	Chr4D	285453896
Chr1D	143082650	Chr2D	144263310
Chr1D	143082677	Chr2D	144263337
Chr1D	143082795	Chr2D	144263455
Chr1D	143086933	Chr2D	144267695
Chr1D	143091031	Chr2D	144271873
Chr1D	143091079	Chr2D	144271921
Chr1D	143091098	Chr2D	144271940
Chr1D	143091103	Chr2D	144271945
Chr1D	143091125	Chr2D	144271967
Chr1D	143092509	Chr2D	144273352
Chr1D	144238239	Chr6A	273789976
Chr1D	144238466	Chr6A	273790202
Chr1D	144238470	Chr6A	273790206
Chr1D	145188142	Chr3D	142452964
Chr1D	145223548	Chr3D	143777395
Chr1D	145223601	Chr3D	143777448
Chr1D	204044636	Chr1B	305830912
Chr1D	204044791	Chr1B	305831068
Chr1D	204046835	Chr1A	260951258
Chr1D	204052503	Chr1A	260957026
Chr1D	204053033	Chr1A	260957556
Chr1D	204053085	Chr1A	260957608
Chr1D	204053191	Chr1A	260957714
Chr1D	204053215	Chr1A	260957738
Chr1D	204053262	Chr1A	260957785
Chr1D	204053551	Chr1A	260958074
Chr1D	204054033	Chr1A	260958556
Chr1D	213357393	ChrUn	237928209
Chr1D	213425012	Chr7D	244274036
Chr1D	215222609	Chr2D	213897177
Chr1D	215223139	Chr2D	213897709
Chr1D	215223177	Chr2D	213897747
Chr1D	230158832	Chr7D	571191172
Chr1D	230158907	Chr7D	571191247
Chr1D	240734749	Chr7D	556670448
Chr1D	240736516	Chr7D	575107288
Chr1D	240737355	Chr7D	575108126
Chr1D	247862205	Chr3D	31981574
Chr1D	247862520	Chr3D	31981889
Chr1D	248479214	Chr1A	246541500
Chr1D	248479242	Chr1A	246541528
Chr1D	248895095	Chr4D	249921364
Chr1D	248895120	Chr4D	249921389
Chr1D	272327670	Chr1B	377519191
Chr1D	272328038	Chr1B	377519558
Chr1D	272328079	Chr1B	377519599
Chr1D	272328496	Chr1A	346038346
Chr1D	275279813	Chr4D	277080649
Chr1D	275280060	Chr4D	277080896
Chr1D	275281984	Chr4D	277082841
Chr1D	275282008	Chr4D	277082865
Chr1D	275282088	Chr4D	277082945
Chr1D	275282282	Chr4D	277083139
Chr1D	284556005	Chr7D	285286758
Chr1D	284556040	Chr7D	285286793
Chr1D	284556257	Chr7D	285287008
Chr1D	284556323	Chr7D	285287074
Chr1D	303618473	Chr5D	304218202
Chr1D	303618553	Chr5D	304218282
Chr1D	303618606	Chr5D	304218335
Chr1D	303618621	Chr5D	304218350
Chr1D	303618706	Chr5D	304218435
Chr1D	303619565	Chr5D	304219296
Chr1D	304415777	Chr5D	306892301
Chr1D	304532792	Chr4D	305151195
Chr1D	304593382	Chr4D	443520815
Chr1D	304626489	Chr6A	309439005
Chr1D	304626522	Chr6A	309439038
Chr1D	304626699	Chr6A	309439222
Chr1D	304626744	Chr6A	309439267
Chr1D	304627024	Chr6A	309439547
Chr1D	304627034	Chr6A	309439557
Chr1D	304627238	Chr2B	488699483
Chr1D	304627466	Chr2B	488699711
Chr1D	304627468	Chr2B	488699713
Chr1D	304839273	Chr1A	383312586
Chr1D	304839376	Chr1A	383312687
Chr1D	304839645	Chr1A	383312956
Chr1D	304839877	Chr1A	383313189
Chr1D	304840041	Chr1B	417921519
Chr1D	304840055	Chr1B	417921544
Chr1D	304840105	Chr1B	417921587
Chr1D	304840356	Chr1B	417921814
Chr1D	304840462	Chr1B	417921920
Chr1D	304841094	Chr1A	383314561
Chr1D	304841256	Chr1A	383314753
Chr1D	304841264	Chr1A	383314761
Chr1D	304841507	Chr1B	417923039
Chr1D	304841880	Chr7D	421829354
Chr1D	304843429	Chr7D	545155878
Chr1D	311638165	Chr5D	312253432
Chr1D	311638244	Chr5D	312253511
Chr1D	311638424	Chr5D	312253691
Chr1D	311638437	Chr5D	312253704
Chr1D	311638504	Chr5D	312253771
Chr1D	311638594	Chr5D	312253861
Chr1D	311638653	Chr5D	312253920
Chr1D	311638761	Chr5D	312254028
Chr1D	311827372	Chr7D	382258639
Chr1D	312598042	Chr4D	361661932
Chr1D	313120928	Chr5D	68220683
Chr1D	313739436	Chr3D	311817041
Chr1D	318463784	Chr4D	317532815
Chr1D	318463789	Chr4D	317532820
Chr1D	318463819	Chr4D	317532850
Chr1D	318464092	Chr4D	317533128
Chr1D	327962163	Chr6D	327803277
Chr1D	327962365	Chr6D	327803479
Chr1D	327962366	Chr6D	327803480
Chr1D	327962368	Chr6D	327803482
Chr1D	327962442	Chr6D	327803556
Chr1D	327962542	Chr6D	327803656
Chr1D	327962582	Chr6D	327803696
Chr1D	328405316	Chr2B	512942064
Chr1D	328405830	Chr6D	298165222
Chr1D	331753546	Chr5D	332753791
Chr1D	331753628	Chr5D	332753873
Chr1D	331753634	Chr5D	332753879
Chr1D	331753675	Chr5D	332753920
Chr1D	331753715	Chr5D	332753960
Chr1D	331753744	Chr5D	332753989
Chr1D	331753806	Chr5D	332754051
Chr1D	331872137	Chr5D	365073771
Chr1D	344234091	Chr3D	343694811
Chr1D	344234110	Chr3D	343694830
Chr1D	344234139	Chr3D	343694859
Chr1D	344234198	Chr3D	343694918
Chr1D	344234205	Chr3D	343694925
Chr1D	344234391	Chr3D	343695111
Chr1D	344234453	Chr3D	343695172
Chr1D	34541324	Chr4A	34002876
Chr1D	34541608	Chr4A	34003160
Chr1D	34541678	Chr4A	34003230
Chr1D	34735840	Chr3D	37932340
Chr1D	355698693	Chr1A	458070717
Chr1D	366983260	Chr7D	403713675
Chr1D	413844093	Chr2D	413506011
Chr1D	413844423	Chr2D	413506341
Chr1D	413845134	Chr2D	413507052
Chr1D	431997943	Chr6D	432730542
Chr1D	431998360	Chr6D	432730959
Chr1D	432205664	Chr1A	532392702
Chr1D	433367642	Chr1A	533395338
Chr1D	433367918	Chr1A	533395584
Chr1D	433368293	Chr1A	533395959
Chr1D	433368382	Chr1A	533396047
Chr1D	447253041	Chr5D	382256162
Chr1D	447253173	Chr5D	382256294
Chr1D	447609402	Chr2D	445436740
Chr1D	447609897	Chr2D	445437255
Chr1D	447609901	Chr2D	445437259
Chr1D	451897289	Chr6D	452812605
Chr1D	451897501	Chr6D	452812827
Chr1D	451897516	Chr6D	452812842
Chr1D	451897572	Chr6D	452812898
Chr1D	451904406	Chr5D	427279711
Chr1D	451904647	Chr5D	427279952
Chr1D	458039965	Chr4D	459697903
Chr1D	458040608	Chr4D	459698546
Chr1D	458040698	Chr4D	459698636
Chr1D	458040812	Chr4D	419323899
Chr1D	458040822	Chr4D	419323909
Chr1D	458040889	Chr4D	419323976
Chr1D	458041888	Chr4D	459699826
Chr1D	458041894	Chr4D	459699832
Chr1D	467453516	Chr1A	466782905
Chr1D	467453587	Chr1A	466782976
Chr1D	467453625	Chr1A	466783014
Chr1D	470877712	Chr7D	498015659
Chr1D	470877716	Chr7D	498015663
Chr1D	470877740	Chr7D	498015687
Chr1D	470877750	Chr7D	498015697
Chr1D	470877751	Chr7D	498015698
Chr1D	470879023	Chr6D	472176246
Chr1D	470879227	Chr6D	472176453
Chr1D	4711158	Chr2D	457258769
Chr1D	4712092	Chr2D	457259762
Chr1D	473941279	Chr3D	471824030
Chr1D	473942761	Chr3D	471825511
Chr1D	473942870	Chr3D	471825620
Chr1D	473942990	Chr3D	471825740
Chr1D	473943835	Chr3D	471826585
Chr1D	475304882	Chr5D	475588703
Chr1D	475305078	Chr5D	475588899
Chr1D	475305227	Chr5D	475589047
Chr1D	475305250	Chr5D	475589070
Chr1D	475305795	Chr5D	475589624
Chr1D	475305811	Chr5D	475589640
Chr1D	475306045	Chr5D	475589874
Chr1D	475306092	Chr5D	475589921
Chr1D	475306587	Chr5D	475590417
Chr1D	475306745	Chr5D	475590578
Chr1D	475306800	Chr5D	475590633
Chr1D	476438434	Chr1A	575979545
Chr1D	476438506	Chr1A	575979617
Chr1D	476438518	Chr1A	575979629
Chr1D	476438749	Chr1A	575979860
Chr1D	476438848	Chr1A	575979959
Chr1D	476439004	Chr1A	575980116
Chr1D	481388623	Chr1A	581594131
Chr1D	481388807	Chr1A	581594315
Chr1D	481388822	Chr1A	581594330
Chr1D	481388828	Chr1A	581594336
Chr1D	483917854	Chr5D	452021991
Chr1D	483917890	Chr5D	452022027
Chr1D	483918111	Chr5D	452022247
Chr1D	62722469	Chr5B	572560489
Chr1D	62722626	Chr5B	572560646
Chr1D	76338212	Chr2D	532850305
Chr1D	76499019	Chr1A	79456530
Chr1D	76499069	Chr1A	79456581
Chr1D	76499075	Chr1A	79456587
Chr1D	76499143	Chr1A	79456655
Chr1D	78755650	Chr7D	590870958
Chr1D	78756308	Chr7D	590871616
Chr1D	78757293	Chr4D	79689074
Chr1D	79896536	Chr3D	82555033
Chr1D	79896547	Chr3D	82555044
Chr1D	79901891	Chr3D	82560698
Chr1D	79903029	Chr3D	82561838
Chr1D	86914975	Chr1A	84822271
Chr1D	86914979	Chr1A	84822275
Chr1D	86915075	Chr1A	84822371
Chr1D	94385887	Chr4D	209320472
Chr1D	98151719	Chr1A	95940586
Chr1D	98152057	Chr1A	95940921
Chr1D	98152058	Chr1A	95940922
Chr2A	100122035	Chr3A	699616173
Chr2A	100122431	Chr3A	699616569
Chr2A	100122475	Chr3A	699616613
Chr2A	100122611	Chr3A	699616749
Chr2A	100123701	Chr3A	699617833
Chr2A	100123748	Chr3A	699617880
Chr2A	115028336	Chr3A	19792043
Chr2A	115028424	Chr5A	603658957
Chr2A	115028519	Chr5A	603659052
Chr2A	115028626	Chr5A	603659159
Chr2A	115028922	Chr5A	603659455
Chr2A	115028930	Chr5A	603659463
Chr2A	115029328	Chr5A	603659861
Chr2A	115029385	Chr5A	603659918
Chr2A	115029399	Chr5A	603659932
Chr2A	119863133	Chr6D	134780146
Chr2A	119863395	Chr6D	134780479
Chr2A	125858811	Chr4D	124138785
Chr2A	125900921	Chr2D	124042810
Chr2A	133405062	Chr4A	132290899
Chr2A	133405163	Chr4A	132291000
Chr2A	133405297	Chr4A	132291134
Chr2A	133405307	Chr4A	132291144
Chr2A	133405394	Chr4A	132291231
Chr2A	133405495	Chr4A	132291332
Chr2A	133405602	Chr4A	132291439
Chr2A	133405749	Chr4A	132291586
Chr2A	133405856	Chr4A	132291693
Chr2A	133405857	Chr4A	132291694
Chr2A	133405895	Chr4A	132291732
Chr2A	133405914	Chr4A	132291751
Chr2A	133405999	Chr4A	132291836
Chr2A	133406192	Chr4A	132292029
Chr2A	133406400	Chr4A	132292237
Chr2A	133406543	Chr4A	132292380
Chr2A	133406572	Chr4A	132292409
Chr2A	133407152	Chr4A	132292990
Chr2A	133407307	Chr4A	132293145
Chr2A	142712277	Chr2D	137126728
Chr2A	142712639	Chr2D	137127090
Chr2A	142712838	Chr2D	137127289
Chr2A	142712979	Chr2D	137127430
Chr2A	142713363	Chr2D	137127814
Chr2A	142713554	Chr2D	137128005
Chr2A	142713860	Chr2D	137128311
Chr2A	142714146	Chr2D	137128597
Chr2A	142715067	Chr2D	137129516
Chr2A	143790885	Chr4A	139868134
Chr2A	143791033	Chr4A	139868282
Chr2A	14680373	Chr2D	12845773
Chr2A	14680892	Chr2D	12846299
Chr2A	14680969	Chr2D	12846376
Chr2A	14682534	Chr2D	12847960
Chr2A	14682726	Chr2D	12848152
Chr2A	158379962	Chr3A	158290782
Chr2A	158380147	Chr3A	158290967
Chr2A	20165459	Chr2D	19377016
Chr2A	20165480	Chr2D	19377037
Chr2A	20165615	Chr2D	19377172
Chr2A	20165753	Chr2D	19377310
Chr2A	20166151	Chr2D	19377708
Chr2A	20166154	Chr2D	19377711
Chr2A	20166206	Chr2D	19377763
Chr2A	20166290	Chr2D	19377847
Chr2A	20166301	Chr2D	19377858
Chr2A	20166442	Chr2D	19377999
Chr2A	20166807	Chr2D	19378353
Chr2A	201845140	Chr4D	203109368
Chr2A	205289145	Chr7A	431890995
Chr2A	215973437	Chr6A	218826949
Chr2A	231325479	Chr5A	231395308
Chr2A	231325638	Chr5A	231395467
Chr2A	231326371	Chr5A	231396200
Chr2A	232205000	Chr6D	232417412
Chr2A	270481964	Chr6D	270205689
Chr2A	270482053	Chr6D	270205778
Chr2A	270482465	Chr6D	270206190
Chr2A	270482484	Chr6D	270206209
Chr2A	270482650	Chr6D	270206375
Chr2A	270482675	Chr6D	270206400
Chr2A	293251275	Chr3A	681234665
Chr2A	293251494	Chr3A	681234884
Chr2A	293251547	Chr3A	681234937
Chr2A	293252071	Chr3A	681235461
Chr2A	293252333	Chr3A	681235723
Chr2A	293252490	Chr3A	681235879
Chr2A	293252588	Chr3A	681235977
Chr2A	302049797	Chr1A	567885791
Chr2A	302050116	Chr1A	567886110
Chr2A	302050140	Chr1A	567886134
Chr2A	302050476	Chr1A	567886466
Chr2A	302050768	Chr1A	567886758
Chr2A	302050785	Chr1A	567886775
Chr2A	302050997	Chr1A	567886987
Chr2A	302051111	Chr1A	567887101
Chr2A	302051338	Chr1A	567887338
Chr2A	302051369	Chr1A	567887369
Chr2A	302051584	Chr1A	567887584
Chr2A	302051670	Chr1A	567887670
Chr2A	302051812	Chr1A	567887812
Chr2A	302051884	Chr1A	567887884
Chr2A	302051955	Chr1A	567887955
Chr2A	302052464	Chr1A	567888464
Chr2A	302052696	Chr1A	567888697
Chr2A	302052708	Chr1A	567888709
Chr2A	324202439	Chr4D	325912787
Chr2A	335935555	Chr3A	336412511
Chr2A	356566918	Chr1A	355389266
Chr2A	42159389	Chr2D	39490540
Chr2A	42159402	Chr2D	39490552
Chr2A	42159523	Chr2D	39490675
Chr2A	42159531	Chr2D	39490683
Chr2A	42159988	Chr2D	39491140
Chr2A	42160095	Chr2D	39491247
Chr2A	42160621	Chr2D	39491822
Chr2A	423403914	Chr7D	306823451
Chr2A	423404168	Chr7D	306823705
Chr2A	423405654	Chr7D	306825229
Chr2A	423405678	Chr7D	306825253
Chr2A	423410160	Chr7D	7315897
Chr2A	423410701	Chr3D	203191359
Chr2A	423410955	Chr3D	203191613
Chr2A	441462154	Chr3D	438536575
Chr2A	441462181	Chr3D	438536602
Chr2A	441462252	Chr3D	438536673
Chr2A	453250617	Chr4A	455460852
Chr2A	453250664	Chr4A	455460899
Chr2A	453250671	Chr4A	455460906
Chr2A	453250854	Chr4A	455461089
Chr2A	453250859	Chr4A	455461094
Chr2A	453251144	Chr4A	455461378
Chr2A	456827285	Chr3A	224723479
Chr2A	456841197	Chr5A	457204763
Chr2A	456841201	Chr5A	457204767
Chr2A	457544621	Chr1A	455689496
Chr2A	457544667	Chr1A	455689542
Chr2A	457544723	Chr1A	455689598
Chr2A	457544796	Chr1A	455689671
Chr2A	457544811	Chr1A	455689686
Chr2A	457617624	Chr7A	407999992
Chr2A	469188561	Chr5B	511824300
Chr2A	469188592	Chr5B	511824331
Chr2A	47832861	Chr2D	46333166
Chr2A	47832873	Chr2D	46333178
Chr2A	479647957	Chr3A	636842130
Chr2A	479648028	Chr3A	636842201
Chr2A	479648476	Chr3A	636842648
Chr2A	479648539	Chr3A	636842711
Chr2A	479649914	Chr3A	715886019
Chr2A	489182988	Chr7D	502869424
Chr2A	495479893	Chr3A	493692483
Chr2A	527239924	Chr1A	125774739
Chr2A	535581875	Chr7D	376301100
Chr2A	551136170	Chr3A	546736806
Chr2A	551136636	Chr3A	546737272
Chr2A	553020164	Chr5A	225629410
Chr2A	553020795	Chr5A	225630041
Chr2A	553020803	Chr5A	225630049
Chr2A	553020813	Chr5A	225630059
Chr2A	553021021	Chr5A	225630267
Chr2A	553021402	Chr5A	225630651
Chr2A	558241064	Chr3A	563936300
Chr2A	558989000	Chr6A	555861400
Chr2A	558989082	Chr6A	555861482
Chr2A	581578613	Chr2D	416657603
Chr2A	583206579	Chr2D	442213343
Chr2A	583207069	Chr2D	442213833
Chr2A	628535763	Chr3A	309425912
Chr2A	628723253	Chr4A	625111506
Chr2A	628723432	Chr4A	625111685
Chr2A	628723450	Chr4A	625111703
Chr2A	628723469	Chr4A	625111722
Chr2A	636903129	Chr2B	584016724
Chr2A	636903253	Chr2B	584016848
Chr2A	636904206	Chr2B	584017790
Chr2A	641338125	Chr7A	641021600
Chr2A	648396126	Chr7A	427947266
Chr2A	651453576	Chr3A	457804468
Chr2A	651453930	Chr3A	679849313
Chr2A	651454039	Chr3A	679849422
Chr2A	651454449	Chr3A	679849832
Chr2A	651454466	Chr3A	679849849
Chr2A	651455212	Chr3A	679850594
Chr2A	651456176	Chr3A	679851559
Chr2A	651456681	Chr7A	683586522
Chr2A	651456809	Chr7A	683586650
Chr2A	651457218	Chr7A	683587059
Chr2A	651457224	Chr7A	683587065
Chr2A	65358806	Chr2D	66169595
Chr2A	65359072	Chr2D	66169873
Chr2A	65359111	Chr2D	66169912
Chr2A	654729392	Chr5A	655548322
Chr2A	672748066	Chr6D	50729254
Chr2A	672748830	Chr6D	50730014
Chr2A	677545669	Chr2B	640841201
Chr2A	681037612	Chr7A	183849429
Chr2A	681037779	Chr7A	183849594
Chr2A	681041092	Chr7A	200977135
Chr2A	681041315	Chr7A	200977357
Chr2A	710378695	Chr3A	99709871
Chr2A	711978856	Chr2D	575759042
Chr2A	721508266	Chr1A	225411135
Chr2A	721508341	Chr1A	225411210
Chr2A	721508385	Chr1A	225411254
Chr2A	721508487	Chr1A	225411356
Chr2A	737788106	Chr5A	629895946
Chr2A	743952114	Chr2B	746654682
Chr2A	743952225	Chr2B	746654793
Chr2A	751636406	Chr7A	684881060
Chr2A	751636481	Chr7A	684881135
Chr2A	753957496	Chr5D	287634675
Chr2A	753957971	Chr5D	426626532
Chr2A	753957990	Chr5D	426626584
Chr2A	761143464	Chr1B	569174585
Chr2A	767441719	Chr1D	50605931
Chr2A	771972948	Chr2D	642938891
Chr2A	772999948	Chr2D	643682010
Chr2A	773000359	Chr2D	643682421
Chr2A	77531551	Chr2D	79260584
Chr2A	78237853	Chr3A	15158080
Chr2A	78237910	Chr3A	15158137
Chr2A	78848373	Chr2D	80946715
Chr2A	78848522	Chr2D	80946864
Chr2A	78848655	Chr2D	80946997
Chr2A	78850914	Chr2D	80949155
Chr2A	80651433	Chr7A	124306262
Chr2A	84964597	ChrUn	101300269
Chr2A	84965291	ChrUn	101300963
Chr2A	84965352	ChrUn	101301023
Chr2A	84965359	ChrUn	101301030
Chr2A	84965460	ChrUn	101301131
Chr2A	84965480	ChrUn	101301151
Chr2A	84965657	ChrUn	101301328
Chr2A	84965658	ChrUn	101301329
Chr2A	84965955	ChrUn	101301549
Chr2A	95224842	ChrUn	190945914
Chr2A	95225053	ChrUn	190946124
Chr2A	95241533	Chr3D	134201674
Chr2A	96564274	Chr3A	97417732
Chr2A	96564291	Chr3A	97417749
Chr2A	96564329	Chr3A	97417787
Chr2B	104706340	Chr3A	99479587
Chr2B	1172500	Chr2D	6801468
Chr2B	1172563	Chr2D	6801531
Chr2B	1172579	Chr2D	6801547
Chr2B	1172605	Chr2D	6801573
Chr2B	1172635	Chr2D	6801603
Chr2B	1172736	Chr2D	6801704
Chr2B	1172834	Chr2D	6801802
Chr2B	1172868	Chr2D	6801836
Chr2B	1172923	Chr2D	6801891
Chr2B	1172942	Chr2D	6801910
Chr2B	1172963	Chr2D	6801931
Chr2B	1173023	Chr2D	6801991
Chr2B	1173026	Chr2D	6801994
Chr2B	1173116	Chr2D	6802084
Chr2B	1173323	Chr2D	6802291
Chr2B	132284511	Chr3D	141868868
Chr2B	132284624	Chr3D	141868981
Chr2B	132284712	Chr3D	141869069
Chr2B	132284844	Chr3D	141869201
Chr2B	143949722	Chr3B	692886942
Chr2B	143949770	Chr3B	692886990
Chr2B	143950151	Chr3B	692887371
Chr2B	143950152	Chr3B	692887372
Chr2B	143950296	Chr2A	150084942
Chr2B	149886127	Chr1B	155495616
Chr2B	154237205	Chr2D	105229306
Chr2B	154237290	Chr2D	105229391
Chr2B	154850476	Chr5B	150291894
Chr2B	154850495	Chr5B	150291913
Chr2B	154850514	Chr5B	150291932
Chr2B	154850566	Chr5B	150291984
Chr2B	154850575	Chr5B	150291993
Chr2B	158531731	Chr3D	153000746
Chr2B	158531891	Chr3D	153000906
Chr2B	162675077	Chr1B	512973616
Chr2B	168705271	Chr1B	420462786
Chr2B	168715956	Chr3B	167438593
Chr2B	176843228	Chr3D	177366178
Chr2B	177553207	Chr5B	592090586
Chr2B	177553397	Chr5B	592090776
Chr2B	177553438	Chr5B	592090817
Chr2B	177553465	Chr5B	592090844
Chr2B	177553480	Chr5B	592090859
Chr2B	177553521	Chr5B	592090900
Chr2B	177553600	Chr5B	592090979
Chr2B	177553631	Chr5B	592091010
Chr2B	177553827	Chr5B	592091206
Chr2B	177554057	Chr5B	592091436
Chr2B	177554558	Chr5B	592091937
Chr2B	177554603	Chr5B	592091982
Chr2B	177554629	Chr5B	592092008
Chr2B	177554774	Chr5B	592092152
Chr2B	182774761	Chr3B	512882273
Chr2B	191622803	Chr4B	192093370
Chr2B	191622930	Chr4B	192093497
Chr2B	191628553	Chr4B	192098751
Chr2B	195074640	Chr2A	309835784
Chr2B	210100540	Chr6B	212278636
Chr2B	211558352	Chr7B	212088002
Chr2B	211559397	Chr7B	212088982
Chr2B	219916444	Chr6B	185946408
Chr2B	230665115	Chr1B	323452629
Chr2B	230665248	Chr1B	323452762
Chr2B	232144911	Chr1B	229791532
Chr2B	233363345	Chr5B	443462188
Chr2B	233363540	Chr5B	443462383
Chr2B	233363555	Chr5B	443462398
Chr2B	233363636	Chr5B	443462479
Chr2B	233363684	Chr5B	443462527
Chr2B	233363687	Chr5B	443462530
Chr2B	233363699	Chr5B	443462542
Chr2B	233363776	Chr5B	443462619
Chr2B	233364126	Chr5B	443462969
Chr2B	233364128	Chr5B	443462971
Chr2B	233364582	Chr5B	443463425
Chr2B	23675159	Chr7B	481376331
Chr2B	23675172	Chr7B	481376344
Chr2B	23675211	Chr7B	481376383
Chr2B	242513641	Chr7D	237165249
Chr2B	248763292	Chr5D	247299256
Chr2B	248763350	Chr5D	247299314
Chr2B	248763380	Chr5D	247299344
Chr2B	248763445	Chr5D	247299409
Chr2B	248765138	Chr5D	247301391
Chr2B	248765477	Chr5D	247301730
Chr2B	248765820	Chr5D	247302073
Chr2B	256360825	Chr1B	261976554
Chr2B	256360841	Chr1B	261976570
Chr2B	256361010	Chr1B	261976739
Chr2B	257431420	Chr4B	259500994
Chr2B	257431429	Chr4B	259501003
Chr2B	257432242	Chr4B	259501816
Chr2B	257432343	Chr4B	259501917
Chr2B	257433829	Chr4B	259503413
Chr2B	257434417	Chr4B	259504000
Chr2B	260643737	Chr5B	258522882
Chr2B	260643815	Chr5B	258522960
Chr2B	260643969	Chr5B	258523114
Chr2B	260644032	Chr5B	258523177
Chr2B	260644080	Chr5B	258523225
Chr2B	260644095	Chr5B	258523240
Chr2B	260644160	Chr5B	258523310
Chr2B	260644221	Chr5B	258523371
Chr2B	263112084	Chr5B	117540224
Chr2B	272612552	Chr2D	275467704
Chr2B	272614871	Chr2D	275470023
Chr2B	300475130	Chr5B	353826527
Chr2B	367527372	Chr7B	302608378
Chr2B	3708130	Chr4D	6741797
Chr2B	373106648	Chr7D	10939770
Chr2B	373106922	Chr7D	10940045
Chr2B	385127749	Chr7D	308890583
Chr2B	388541240	Chr1B	391965655
Chr2B	388544924	Chr1B	391969337
Chr2B	388544947	Chr1B	391969360
Chr2B	388544949	Chr1B	391969362
Chr2B	388545088	Chr1B	391969501
Chr2B	388545742	Chr1B	391970155
Chr2B	388545886	Chr1B	391970299
Chr2B	388545980	Chr1B	391970393
Chr2B	388545990	Chr1B	391970403
Chr2B	388546092	Chr1B	391970505
Chr2B	388546365	Chr1B	391970778
Chr2B	418777299	Chr2A	474297727
Chr2B	419173578	Chr7B	422735536
Chr2B	419173616	Chr7B	422735574
Chr2B	419174447	Chr7B	422736401
Chr2B	42349949	Chr7B	43558133
Chr2B	425445505	Chr2D	360450183
Chr2B	428371144	Chr5B	466478836
Chr2B	428371555	Chr5B	610221598
Chr2B	428372324	Chr5B	610222369
Chr2B	428372335	Chr5B	610222380
Chr2B	428372338	Chr5B	610222383
Chr2B	428372404	Chr5B	610222449
Chr2B	431053840	Chr2D	431717344
Chr2B	431059276	Chr2D	431721217
Chr2B	431998246	Chr2D	437031531
Chr2B	45241095	ChrUn	47054971
Chr2B	45241304	ChrUn	47055180
Chr2B	458423260	Chr2D	458933164
Chr2B	458951163	Chr4D	459698263
Chr2B	458951527	Chr4D	459698627
Chr2B	458951536	Chr4D	459698636
Chr2B	458951718	Chr4D	459698818
Chr2B	462269096	Chr6B	457562280
Chr2B	462269153	Chr6B	457562337
Chr2B	462269302	Chr6B	457562474
Chr2B	462269424	Chr6B	457562596
Chr2B	462269720	Chr6B	457562892
Chr2B	475308614	Chr3B	479386746
Chr2B	475308621	Chr3B	479386753
Chr2B	48525566	Chr5B	544834118
Chr2B	504931379	Chr1B	509247489
Chr2B	510237849	Chr3D	509526963
Chr2B	512422026	Chr4A	719373051
Chr2B	512422087	Chr4A	719373112
Chr2B	52435753	Chr2A	54860098
Chr2B	52435854	Chr2A	54860199
Chr2B	525078658	Chr2D	448386357
Chr2B	525078675	Chr2D	448386374
Chr2B	525078766	Chr2D	448386465
Chr2B	527159707	Chr7B	462420879
Chr2B	527160208	Chr7B	462421375
Chr2B	527160325	Chr7B	462421492
Chr2B	527160347	Chr7B	462421514
Chr2B	527160547	Chr7B	462421714
Chr2B	527160616	Chr7B	462421783
Chr2B	527160627	Chr7B	462421794
Chr2B	530106318	Chr2D	452030688
Chr2B	530106510	Chr2D	452030880
Chr2B	534581182	Chr5D	538201989
Chr2B	534581729	Chr5D	538202541
Chr2B	534581837	Chr5D	538202649
Chr2B	534581845	Chr5D	538202657
Chr2B	534581849	Chr5D	538202661
Chr2B	53508905	Chr5D	453409372
Chr2B	53509054	Chr5D	453409521
Chr2B	53509141	Chr5D	453409608
Chr2B	540495268	Chr2D	543262999
Chr2B	540495303	Chr2D	543263034
Chr2B	540495391	Chr2D	543263119
Chr2B	541527364	Chr7B	538074649
Chr2B	541527388	Chr7B	538074673
Chr2B	547940702	ChrUn	8880160
Chr2B	547940849	ChrUn	8880307
Chr2B	547940894	ChrUn	8880352
Chr2B	547940908	ChrUn	8880366
Chr2B	547941610	Chr7A	160920351
Chr2B	547944270	Chr3D	548719686
Chr2B	547944740	Chr3D	548720156
Chr2B	547944798	Chr3D	548720214
Chr2B	547944799	Chr3D	548720215
Chr2B	547945378	Chr3D	548720803
Chr2B	547945689	Chr5D	108388886
Chr2B	550529891	Chr1B	532562782
Chr2B	550529985	Chr1B	532562876
Chr2B	550530036	Chr1B	532562927
Chr2B	552672691	Chr5B	350676077
Chr2B	552672746	Chr5B	350676132
Chr2B	552673148	Chr5B	350676534
Chr2B	552674615	Chr5B	350678009
Chr2B	552674645	Chr5B	350678039
Chr2B	552674700	Chr5B	350678094
Chr2B	552674743	Chr5B	350678137
Chr2B	552674840	Chr5B	350678234
Chr2B	552674981	Chr5B	350678375
Chr2B	55845118	Chr3B	51719980
Chr2B	55953144	Chr4B	49698778
Chr2B	559927043	Chr4A	660386966
Chr2B	560598941	Chr7D	564537741
Chr2B	560598997	Chr7D	564537797
Chr2B	560600072	Chr7D	564538875
Chr2B	565881240	Chr6B	628756014
Chr2B	565881262	Chr6B	628756036
Chr2B	565882378	Chr6B	628757152
Chr2B	571145081	Chr2D	488445201
Chr2B	573302437	Chr3B	635325274
Chr2B	575228170	Chr7D	578120693
Chr2B	575228278	Chr7D	578120801
Chr2B	575228284	Chr7D	578120807
Chr2B	576083870	Chr2A	640637834
Chr2B	576084002	Chr2A	640637966
Chr2B	576084060	Chr2A	640638024
Chr2B	584693453	Chr2A	646607651
Chr2B	584693487	Chr2A	646607685
Chr2B	584693489	Chr2A	646607687
Chr2B	584693594	Chr2A	646607792
Chr2B	584693741	Chr2A	646607939
Chr2B	584693945	Chr2A	646608143
Chr2B	584694181	Chr2A	646608374
Chr2B	584694877	Chr2A	646609070
Chr2B	598800797	Chr3B	649751966
Chr2B	598800994	Chr3B	649752162
Chr2B	605922030	Chr7B	610828520
Chr2B	614911902	Chr7B	616847265
Chr2B	629261572	Chr3B	93731595
Chr2B	632385549	Chr1D	214625497
Chr2B	632385583	Chr1D	214625531
Chr2B	632385661	Chr1D	214625608
Chr2B	632385705	Chr1D	214625652
Chr2B	632385875	Chr1D	214625822
Chr2B	632386030	Chr1D	214625977
Chr2B	632386082	Chr1D	214626029
Chr2B	632386386	Chr1D	214626325
Chr2B	632386397	Chr1D	214626336
Chr2B	632387499	Chr1D	214627435
Chr2B	643439482	Chr6B	681702554
Chr2B	643486783	Chr6B	681702597
Chr2B	659694689	Chr7B	656394238
Chr2B	659694886	Chr7B	656394435
Chr2B	659694909	Chr7B	656394458
Chr2B	659696474	Chr6B	606212516
Chr2B	659696492	Chr6B	606212534
Chr2B	659696510	Chr6B	606212552
Chr2B	663116609	Chr5B	508377606
Chr2B	666011762	Chr4A	661884098
Chr2B	666011773	Chr4A	661884109
Chr2B	666011785	Chr4A	661884121
Chr2B	666011865	Chr4A	661884201
Chr2B	675926623	Chr6B	676009454
Chr2B	675926770	Chr6B	676009601
Chr2B	677945268	Chr7B	304938727
Chr2B	677945507	Chr7B	304938967
Chr2B	677945520	Chr7B	304938980
Chr2B	677945725	Chr7B	304939185
Chr2B	677945957	Chr7B	304939417
Chr2B	69042816	Chr2A	52548253
Chr2B	69043086	Chr2A	52548523
Chr2B	69043337	Chr2A	52548774
Chr2B	694159599	Chr6B	438322146
Chr2B	694159699	Chr6B	438322246
Chr2B	694159701	Chr6B	438322248
Chr2B	694159791	Chr6B	438322338
Chr2B	694159920	Chr6B	438322467
Chr2B	697786781	Chr1B	695273850
Chr2B	716032620	Chr6B	657587519
Chr2B	716032774	Chr6B	657587673
Chr2B	716033039	Chr6B	657587938
Chr2B	716033055	Chr6B	657587954
Chr2B	716033671	Chr6B	657588572
Chr2B	716033747	Chr6B	657588648
Chr2B	716033849	Chr6B	657588750
Chr2B	723386970	Chr7B	15514312
Chr2B	723388219	Chr7B	15515561
Chr2B	723388407	Chr7B	15515749
Chr2B	723394730	Chr7B	15522072
Chr2B	723394776	Chr7B	15522118
Chr2B	723395643	Chr7B	15522985
Chr2B	723395645	Chr7B	15522987
Chr2B	723395740	Chr7B	15523082
Chr2B	723395741	Chr7B	15523083
Chr2B	723397968	Chr7B	15525310
Chr2B	723398346	Chr7B	15525688
Chr2B	723398801	Chr7B	15526143
Chr2B	723399533	Chr7B	15526875
Chr2B	723399791	Chr7B	15527133
Chr2B	723399855	Chr7B	15527197
Chr2B	723400258	Chr7B	15527600
Chr2B	723400260	Chr7B	15527602
Chr2B	723400268	Chr7B	15527610
Chr2B	723400373	Chr7B	15527715
Chr2B	723400440	Chr7B	15527782
Chr2B	723400508	Chr7B	15527850
Chr2B	723402125	Chr7B	15529467
Chr2B	723402680	Chr7B	15530022
Chr2B	723403040	Chr7B	15530382
Chr2B	723403147	Chr7B	15530489
Chr2B	724693496	Chr2A	733818252
Chr2B	724693720	Chr2A	733818476
Chr2B	737202810	Chr7B	683991271
Chr2B	738054227	Chr3B	607301955
Chr2B	744166777	Chr2A	746747725
Chr2B	744166786	Chr2A	746747734
Chr2B	744166866	Chr2A	746747814
Chr2B	744168615	Chr2A	746749542
Chr2B	744168736	Chr2A	746749668
Chr2B	744169656	Chr2A	746750331
Chr2B	744169983	Chr2A	746750658
Chr2B	751264317	Chr2A	750606573
Chr2B	76452168	Chr2A	80161484
Chr2B	76452169	Chr2A	80161485
Chr2B	764653207	Chr3B	761905840
Chr2B	764653620	Chr3B	761906257
Chr2B	764653702	Chr3B	761906339
Chr2B	773927955	Chr3B	749932474
Chr2B	773928097	Chr3B	749932616
Chr2B	773928153	Chr3B	749932672
Chr2B	773928413	Chr3B	749932925
Chr2B	774434339	Chr5A	686012943
Chr2B	790872088	Chr3A	25790241
Chr2B	82065065	Chr2A	425385982
Chr2B	82065151	Chr2A	425386068
Chr2B	82065640	Chr2A	425386565
Chr2B	8263133	Chr4B	183605349
Chr2B	8263163	Chr4B	183605379
Chr2B	8263296	Chr4B	183605512
Chr2B	8263338	Chr4B	183605554
Chr2B	8263364	Chr4B	183605580
Chr2B	8263877	Chr4B	183606093
Chr2B	8263928	Chr4B	183606144
Chr2B	8263929	Chr4B	183606145
Chr2B	8264003	Chr4B	183606219
Chr2B	8264237	Chr4B	183606465
Chr2B	8452512	Chr5B	122262649
Chr2B	8452562	Chr5B	122262699
Chr2B	8452822	Chr5B	122262959
Chr2B	8452853	Chr5B	122262990
Chr2B	8452892	Chr5B	122263029
Chr2B	8452898	Chr5B	122263035
Chr2B	8452917	Chr5B	122263054
Chr2B	8453209	Chr5B	122263345
Chr2B	86650940	Chr4A	199244528
Chr2B	86650945	Chr4A	199244533
Chr2B	87962705	Chr4D	241467503
Chr2B	95617458	Chr1B	98760636
Chr2B	95617742	Chr1B	98760920
Chr2B	95788088	Chr6A	53170961
Chr2B	95788135	Chr7B	548739835
Chr2B	95788136	Chr7B	548739836
Chr2B	95788303	Chr7B	548740003
Chr2B	95788451	Chr7B	548740151
Chr2B	95788548	Chr7B	548740248
Chr2B	95788797	Chr7B	548740497
Chr2B	95788847	Chr7B	548740547
Chr2B	95788985	Chr7B	548740685
Chr2B	95789029	Chr7B	548740729
Chr2B	95789157	Chr7B	548740857
Chr2B	95789179	Chr7B	548740879
Chr2B	95789532	Chr7B	548741232
Chr2B	95789602	Chr7B	548741302
Chr2D	108276440	Chr1D	55067195
Chr2D	108276563	Chr1D	55005555
Chr2D	108276652	Chr1D	55005644
Chr2D	109857194	Chr4D	108414580
Chr2D	109857213	Chr4D	108414599
Chr2D	109902351	Chr2A	110200053
Chr2D	116865930	Chr6D	3751071
Chr2D	134672436	Chr1D	295533450
Chr2D	134672521	Chr1D	295533535
Chr2D	134672527	Chr1D	295533541
Chr2D	134672564	Chr1D	295533577
Chr2D	134672580	Chr1D	295533593
Chr2D	141845373	Chr1D	329521115
Chr2D	141845975	Chr1D	329521714
Chr2D	14809668	Chr1D	453607363
Chr2D	14809705	Chr1D	453607400
Chr2D	156184798	Chr7D	156457105
Chr2D	156184941	Chr7D	156457248
Chr2D	156184944	Chr7D	156457251
Chr2D	156185237	Chr7D	156457544
Chr2D	163143539	Chr6B	153788281
Chr2D	163143540	Chr6B	153788282
Chr2D	163615986	Chr3D	164272979
Chr2D	163616000	Chr3D	164272993
Chr2D	163616186	Chr3D	164273179
Chr2D	163616228	Chr3D	164273221
Chr2D	164193495	Chr3B	156096390
Chr2D	164193536	Chr3B	156096431
Chr2D	168279714	Chr7D	168541312
Chr2D	181931471	Chr6D	464618058
Chr2D	196964668	Chr5D	435122640
Chr2D	196964924	Chr5D	435122896
Chr2D	203125716	Chr7D	88463413
Chr2D	203127716	Chr7D	88465412
Chr2D	203127721	Chr7D	88465417
Chr2D	203127857	Chr7D	88465553
Chr2D	203128118	Chr7D	88465814
Chr2D	204394571	Chr6D	108381985
Chr2D	209822023	Chr3D	433233968
Chr2D	213706287	Chr2B	278388035
Chr2D	213706307	Chr2B	278388055
Chr2D	213706826	Chr2B	278388792
Chr2D	213707153	Chr2B	278389118
Chr2D	213707447	Chr2B	278389412
Chr2D	213707629	Chr2B	278389594
Chr2D	238964113	Chr2A	237686071
Chr2D	238964700	Chr2A	237686658
Chr2D	251860218	Chr4D	249922456
Chr2D	263360212	Chr7D	507993885
Chr2D	267843779	Chr4D	453116121
Chr2D	267857855	Chr5D	266023410
Chr2D	267857890	Chr5D	266023445
Chr2D	26902445	Chr7D	131263119
Chr2D	278095396	Chr5D	277535234
Chr2D	317042267	Chr1D	296395426
Chr2D	317590341	Chr2B	393831162
Chr2D	321101690	Chr1A	323185298
Chr2D	321102536	Chr1A	323186142
Chr2D	355982197	Chr2B	432422323
Chr2D	355982753	Chr2B	432422879
Chr2D	359206156	Chr4D	358307346
Chr2D	359362384	Chr6A	371466691
Chr2D	364953216	Chr3D	411687996
Chr2D	364953286	Chr3D	411688066
Chr2D	364953338	Chr3D	411688118
Chr2D	364953513	Chr3D	411688293
Chr2D	364953736	Chr3D	411688516
Chr2D	37432982	Chr1D	491793171
Chr2D	37432996	Chr1D	491793185
Chr2D	37433072	Chr3D	69060299
Chr2D	37434872	Chr1D	436878905
Chr2D	37434985	Chr1D	423994792
Chr2D	37434992	Chr1D	423994799
Chr2D	37435217	Chr1D	423995025
Chr2D	37435236	Chr1D	423995044
Chr2D	37435241	Chr1D	423995049
Chr2D	37435290	Chr1D	423995098
Chr2D	37435305	Chr1D	423995113
Chr2D	37435333	Chr1D	423995141
Chr2D	37447799	Chr1D	424010830
Chr2D	37447893	Chr4D	516068734
Chr2D	377911026	Chr4D	281537290
Chr2D	377911062	Chr4D	281537326
Chr2D	377921868	Chr4D	281548133
Chr2D	377921916	Chr4D	281548181
Chr2D	377922848	Chr4D	281549113
Chr2D	377923054	Chr4D	281549319
Chr2D	377923085	Chr4D	281549350
Chr2D	377923831	Chr4D	281550096
Chr2D	377987750	Chr4D	281614015
Chr2D	377987796	Chr4D	281614061
Chr2D	377987814	Chr4D	281614079
Chr2D	377988198	Chr4D	281614463
Chr2D	377988364	Chr4D	281614629
Chr2D	377988387	Chr4D	281614652
Chr2D	377988471	Chr4D	281614736
Chr2D	377988730	Chr4D	281614995
Chr2D	388704127	Chr1D	339347361
Chr2D	393612975	Chr3D	392917353
Chr2D	406669778	Chr4D	405983347
Chr2D	406951232	Chr2A	554451996
Chr2D	411635110	Chr3D	69059842
Chr2D	411635129	Chr1D	470371371
Chr2D	411635795	Chr1D	470372040
Chr2D	429092521	Chr2B	514264977
Chr2D	429092599	Chr2B	514265055
Chr2D	429092887	Chr2B	514265343
Chr2D	429093077	Chr2B	514265631
Chr2D	429093086	Chr2B	514265640
Chr2D	429093710	Chr2B	514266260
Chr2D	429094526	Chr2B	514267076
Chr2D	443091368	Chr4D	441786212
Chr2D	443091883	Chr4D	441786706
Chr2D	446056577	Chr2A	592760730
Chr2D	446056665	Chr2A	592760818
Chr2D	446056757	Chr2A	592760910
Chr2D	446056819	Chr2A	592760972
Chr2D	446057329	Chr2B	533108695
Chr2D	448211480	Chr2A	596606146
Chr2D	448212096	Chr2A	596606762
Chr2D	448212128	Chr2A	596606794
Chr2D	449617771	Chr5D	449028968
Chr2D	449618159	Chr5D	449029356
Chr2D	452267454	Chr3D	469809672
Chr2D	452267747	Chr3D	469809965
Chr2D	460734666	Chr4D	283383190
Chr2D	460734831	Chr4D	283383355
Chr2D	460735727	Chr4D	283384251
Chr2D	460736086	Chr4D	283384610
Chr2D	460736254	Chr4D	283384778
Chr2D	460736429	Chr4D	283384953
Chr2D	460736468	Chr4D	283384992
Chr2D	460736476	Chr4D	283385000
Chr2D	460736668	Chr4D	283385192
Chr2D	460736680	Chr4D	283385204
Chr2D	460736719	Chr4D	283385243
Chr2D	460736976	Chr4D	283385500
Chr2D	460737023	Chr4D	283385547
Chr2D	460737136	Chr4D	283385660
Chr2D	460758729	Chr2B	550210596
Chr2D	469526478	Chr4D	455660066
Chr2D	469526496	Chr4D	455660084
Chr2D	473898292	Chr2B	475608641
Chr2D	473898760	Chr2B	475609111
Chr2D	473899200	Chr2B	475609551
Chr2D	47648681	ChrUn	55363930
Chr2D	491976481	Chr7A	500450235
Chr2D	491976760	Chr7A	500450514
Chr2D	507934398	Chr7D	506177944
Chr2D	513459746	Chr2A	661186839
Chr2D	514237541	Chr7D	513062574
Chr2D	514237680	Chr7D	513062713
Chr2D	514237715	Chr7D	513062748
Chr2D	514239093	Chr7D	513064122
Chr2D	514498688	Chr3D	515113221
Chr2D	514498694	Chr3D	515113227
Chr2D	514498740	Chr3D	515113273
Chr2D	564783568	Chr1D	417767587
Chr2D	564786921	Chr1D	300805130
Chr2D	564787109	Chr1D	300805315
Chr2D	564787254	Chr1D	300805460
Chr2D	564787268	Chr1D	300805474
Chr2D	564787274	Chr1D	300805480
Chr2D	564787278	Chr1D	300805484
Chr2D	564787410	Chr1D	300805617
Chr2D	568077761	Chr2B	688643224
Chr2D	568077905	Chr2B	688643361
Chr2D	568077944	Chr2B	688643667
Chr2D	574941946	Chr2B	771020107
Chr2D	574942184	Chr2B	771020345
Chr2D	574942319	Chr2B	771020691
Chr2D	579194766	Chr2B	704825468
Chr2D	579194789	Chr2B	704825494
Chr2D	579194881	Chr2B	704825586
Chr2D	579194890	Chr2A	720789440
Chr2D	598754915	Chr3D	550744546
Chr2D	598755271	Chr3D	550744902
Chr2D	598755323	Chr3D	550744954
Chr2D	598755332	Chr3D	550744963
Chr2D	598755511	Chr3D	550745142
Chr2D	598757044	Chr3D	550746675
Chr2D	60790949	Chr2A	66151506
Chr2D	629239346	Chr7D	627976419
Chr2D	638426231	Chr1B	640948489
Chr2D	638426663	Chr1B	640948923
Chr2D	638430776	Chr5D	506574212
Chr2D	638431991	Chr5D	506575427
Chr2D	638432093	Chr5D	506575529
Chr2D	638432452	Chr5D	506575887
Chr2D	640487065	Chr3B	445249037
Chr2D	640487349	Chr3B	445249321
Chr2D	640487428	Chr3B	445249400
Chr2D	640487565	Chr3B	445249537
Chr2D	640487583	Chr3B	445249555
Chr2D	640487588	Chr3B	445249561
Chr2D	640487601	Chr3B	445249574
Chr2D	640487738	Chr3B	445249711
Chr2D	640487865	Chr3B	445249834
Chr2D	640487978	Chr3B	445249947
Chr2D	640488314	Chr3B	445250283
Chr2D	640488408	Chr3B	445250377
Chr2D	640488434	Chr3B	445250403
Chr2D	640488437	Chr3B	445250406
Chr2D	640488507	Chr3B	445250476
Chr2D	640489486	Chr3B	445251455
Chr2D	640930954	Chr2B	27409117
Chr2D	640930990	Chr2B	27409153
Chr2D	648468973	Chr2A	770876100
Chr2D	75406457	Chr3D	5389616
Chr2D	75406471	Chr3D	5389630
Chr2D	75406496	Chr3D	5389655
Chr2D	75408451	Chr3D	5391530
Chr2D	75409392	Chr3D	5392470
Chr2D	75409780	Chr3D	5392857
Chr2D	75410489	Chr3D	5393566
Chr2D	75410952	Chr3D	5394029
Chr2D	75411800	Chr3D	5394878
Chr2D	75412462	Chr3D	5395542
Chr2D	80679519	Chr6D	81299912
Chr2D	81782074	Chr1D	82566301
Chr2D	81782171	Chr1D	106362009
Chr2D	86782296	Chr1D	86221811
Chr2D	86782359	Chr1D	86221874
Chr2D	86782458	Chr1D	86221973
Chr2D	87125121	Chr3D	87322056
Chr2D	87125288	Chr3D	87322222
Chr2D	87125437	Chr3D	87322369
Chr2D	88044619	Chr5D	322437927
Chr2D	88044703	Chr5D	322438011
Chr2D	88045295	Chr5D	322440259
Chr2D	90997131	Chr4A	698436366
Chr2D	90997678	Chr4A	698436913
Chr2D	90997700	Chr4A	698436935
Chr2D	91020515	Chr4A	698459750
Chr2D	91020546	Chr4A	698459781
Chr2D	91020588	Chr4A	698459823
Chr2D	91020625	Chr4A	698459860
Chr2D	91020914	Chr4A	698460149
Chr2D	91047214	Chr4A	698486175
Chr2D	91047377	Chr4A	698486338
Chr2D	91047441	Chr4A	698486402
Chr2D	91047443	Chr4A	698486404
Chr2D	91047446	Chr4A	698486407
Chr2D	91058176	Chr4A	698496890
Chr2D	91069621	Chr4A	698507887
Chr2D	91077956	Chr4A	698516207
Chr2D	91079222	Chr4A	698517473
Chr2D	91079431	Chr4A	698517682
Chr2D	91079701	Chr4A	698517952
Chr2D	91079702	Chr4A	698517953
Chr2D	91080287	Chr4A	698518538
Chr2D	91080403	Chr4A	698518654
Chr2D	91080763	Chr4A	698519014
Chr2D	91081179	Chr4A	698519430
Chr2D	91082839	Chr4A	698521090
Chr2D	91082841	Chr4A	698521092
Chr2D	91082887	Chr4A	698521138
Chr2D	91082908	Chr4A	698521159
Chr2D	91083031	Chr4A	698521282
Chr2D	91105578	Chr4A	698543637
Chr2D	91105988	Chr4A	698544047
Chr2D	91106177	Chr4A	698544236
Chr2D	91106291	Chr4A	698544350
Chr2D	91111288	Chr4A	698549152
Chr2D	91111291	Chr4A	698549155
Chr2D	91111343	Chr4A	698549207
Chr2D	91112077	Chr4A	698549941
Chr2D	91112550	Chr4A	698550412
Chr2D	91112611	Chr4A	698550473
Chr2D	91114251	Chr4A	698552113
Chr2D	91114409	Chr4A	698552271
Chr2D	91114459	Chr4A	698552321
Chr2D	91114517	Chr4A	698552379
Chr2D	91114639	Chr4A	698552501
Chr2D	91114844	Chr4A	698552706
Chr2D	91114863	Chr4A	698552725
Chr2D	91115042	Chr4A	698552904
Chr2D	91115195	Chr4A	698553057
Chr2D	91115196	Chr4A	698553058
Chr2D	91115208	Chr4A	698553070
Chr2D	91115429	Chr4A	698553291
Chr2D	91115632	Chr4A	698553494
Chr2D	91115742	Chr4A	698553604
Chr2D	91116173	Chr4A	698554035
Chr2D	91116249	Chr4A	698554111
Chr2D	91116356	Chr4A	698554218
Chr2D	91116822	Chr4A	698554684
Chr2D	91117012	Chr4A	698554874
Chr2D	91117309	Chr4A	698555171
Chr2D	91143962	Chr4A	698581829
Chr2D	91145142	Chr4A	698583009
Chr2D	91146014	Chr4A	698583881
Chr2D	91146231	Chr4A	698584098
Chr2D	91146374	Chr4A	698584241
Chr2D	91146381	Chr4A	698584248
Chr2D	91146409	Chr4A	698584276
Chr2D	91146548	Chr4A	698584415
Chr2D	91146603	Chr4A	698584470
Chr2D	91146611	Chr4A	698584478
Chr2D	91146646	Chr4A	698584513
Chr2D	91146758	Chr4A	698584625
Chr2D	91147295	Chr4A	698585162
Chr2D	91147340	Chr4A	698585207
Chr2D	91147465	Chr4A	698585332
Chr2D	91147555	Chr4A	698585422
Chr2D	91147721	Chr4A	698585588
Chr2D	91147876	Chr4A	698585743
Chr2D	91148202	Chr4A	698586069
Chr2D	91148311	Chr4A	698586178
Chr2D	91148350	Chr4A	698586217
Chr2D	91148618	Chr4A	698586485
Chr2D	91148692	Chr4A	698586559
Chr2D	91148822	Chr4A	698586689
Chr2D	91148824	Chr4A	698586691
Chr2D	91149750	Chr4A	698587617
Chr2D	91150109	Chr4A	698587976
Chr2D	91150201	Chr4A	698588068
Chr2D	91165993	Chr4A	698603450
Chr2D	91166014	Chr4A	698603471
Chr2D	91166237	Chr4A	698603694
Chr2D	91168334	Chr4A	698605791
Chr2D	91168685	Chr4A	698606142
Chr2D	91169325	Chr4A	698606782
Chr2D	91169875	Chr4A	698607332
Chr2D	91172169	Chr4A	698609626
Chr2D	91172180	Chr4A	698609637
Chr2D	91172184	Chr4A	698609641
Chr2D	91172250	Chr4A	698609707
Chr2D	91172293	Chr4A	698609750
Chr2D	91172321	Chr4A	698609778
Chr2D	91182261	Chr4A	698619701
Chr2D	91196070	Chr4A	698633478
Chr2D	91196161	Chr4A	698633569
Chr2D	91196162	Chr4A	698633570
Chr2D	91196456	Chr4A	698633864
Chr2D	91218848	Chr4A	698656256
Chr2D	91219071	Chr4A	698656479
Chr2D	91219092	Chr4A	698656500
Chr2D	91223020	Chr4A	698660428
Chr2D	91223192	Chr4A	698660600
Chr2D	91224364	Chr4A	698661772
Chr2D	91224934	Chr4A	698662342
Chr2D	91225020	Chr4A	698662428
Chr2D	91225496	Chr4A	698662904
Chr2D	91225579	Chr4A	698662987
Chr2D	91310372	Chr4A	698747301
Chr2D	91310400	Chr4A	698747329
Chr2D	91344755	Chr4A	698781376
Chr2D	91344837	Chr4A	698781458
Chr2D	91344994	Chr4A	698781615
Chr2D	91345002	Chr4A	698781623
Chr2D	91345015	Chr4A	698781636
Chr2D	91345048	Chr4A	698781669
Chr2D	91345794	Chr4A	698782415
Chr2D	91346038	Chr4A	698782659
Chr2D	91346246	Chr4A	698782867
Chr2D	91346371	Chr4A	698782992
Chr2D	91346914	Chr4A	698783535
Chr2D	91347032	Chr4A	698783653
Chr2D	91347184	Chr4A	698783805
Chr2D	91347186	Chr4A	698783807
Chr2D	91348007	Chr4A	698784628
Chr2D	91348060	Chr4A	698784681
Chr2D	91349710	Chr4A	698786331
Chr2D	91349963	Chr4A	698786584
Chr2D	91350605	Chr4A	698787226
Chr2D	91350628	Chr4A	698787249
Chr2D	91350632	Chr4A	698787253
Chr2D	91365636	Chr4A	698802008
Chr2D	91391631	Chr4A	698827646
Chr2D	91391918	Chr4A	698827933
Chr2D	91407700	Chr4A	698843536
Chr2D	91408166	Chr4A	698844002
Chr2D	91408235	Chr4A	698844071
Chr2D	91408311	Chr4A	698844147
Chr2D	91408734	Chr4A	698844570
Chr2D	91408773	Chr4A	698844609
Chr2D	91408791	Chr4A	698844627
Chr2D	91412449	Chr4A	698848169
Chr2D	91430004	Chr4A	698865173
Chr2D	91430750	Chr4A	698865703
Chr2D	91430806	Chr4A	698865759
Chr2D	91430809	Chr4A	698865762
Chr2D	91430869	Chr4A	698865822
Chr2D	91430889	Chr4A	698865842
Chr2D	91447822	Chr4A	698882446
Chr2D	91448416	Chr4A	698883040
Chr2D	91448505	Chr4A	698883129
Chr2D	91448535	Chr4A	698883159
Chr2D	91448665	Chr4A	698883289
Chr2D	91450509	Chr4A	698885133
Chr2D	91450656	Chr4A	698885280
Chr2D	91451076	Chr4A	698885700
Chr2D	91451238	Chr4A	698885862
Chr2D	91451256	Chr4A	698885880
Chr2D	91451326	Chr4A	698885950
Chr2D	91451372	Chr4A	698885996
Chr2D	91451974	Chr4A	698886598
Chr2D	91456881	Chr4A	698891505
Chr2D	91456950	Chr4A	698891574
Chr2D	91457055	Chr4A	698891679
Chr2D	91463621	Chr4A	698897839
Chr2D	91488615	Chr4A	698922473
Chr2D	91488759	Chr4A	698922617
Chr2D	91488899	Chr4A	698922757
Chr2D	91488929	Chr4A	698922787
Chr2D	91488941	Chr4A	698922799
Chr2D	9359243	Chr5D	34275924
Chr2D	9359349	Chr5D	34276030
Chr2D	9359861	Chr5D	34276542
Chr2D	9359890	Chr5D	34276571
Chr2D	9359926	Chr5D	34276607
Chr2D	9360157	Chr5D	34276838
Chr2D	9360192	Chr5D	34276873
Chr2D	9360388	Chr5D	34277069
Chr2D	9360476	Chr5D	34277157
Chr2D	95190255	Chr7D	110762500
Chr3A	109754943	Chr4A	114337696
Chr3A	109756398	Chr4A	114339151
Chr3A	109756419	Chr4A	114339172
Chr3A	1119133	ChrUn	356384
Chr3A	1119137	ChrUn	356388
Chr3A	1119211	ChrUn	356462
Chr3A	1119488	ChrUn	356739
Chr3A	1119663	ChrUn	356914
Chr3A	113579911	Chr1A	233914801
Chr3A	113579924	Chr1A	233914814
Chr3A	1160313	ChrUn	397564
Chr3A	1163741	ChrUn	400992
Chr3A	1163743	ChrUn	400994
Chr3A	1163803	ChrUn	401054
Chr3A	1174250	ChrUn	411501
Chr3A	1174271	ChrUn	411522
Chr3A	1174544	ChrUn	411795
Chr3A	1174814	ChrUn	412065
Chr3A	11850839	Chr7A	690875901
Chr3A	11850993	Chr7A	690876055
Chr3A	11851003	Chr7A	690876065
Chr3A	11851020	Chr7A	690876082
Chr3A	11851067	Chr7A	690876129
[truncated: 3,951 more rows]
